# Supplementary material for: Systematic Evaluation of Depletion and Enrichment Technologies for Platelet-Free Plasma Proteomics
Source: J Proteome Res. 2026 Mar 17;25(6):2723–39. doi: 10.1021/acs.jproteome.5c01056 (PMC13248010; doi:10.1021/acs.jproteome.5c01056)
Supplement: Supplementary file 2 [file pr5c01056_si_002.xlsx]

## Sheet: All_Data
File 1 – Comprehensive_Proteomics_Data
Condition	Protein.Group	log2_Rep1	log2_Rep2	log2_Rep3	log2_Neat_avg	Average	SD	%CV	Present in at least one replicate	Present in at least two replicates	Present in all replicates	log2FC_Rep1	log2FC_Rep2	log2FC_Rep3	log2FC_Mean	log2FC_SD
PCA_N	A0A075B6H7	27.5584	27.3045	26.7779	29.4072	27.2136	4.16473e+07	26.1125	Oui	Oui	Oui	-1.84882	-2.10267	-2.62931	-2.1936	0.398109
PCA_N	A0A075B6H9	20.7947	18.9648	19.4325	22.4061	19.7307	705050	69.6184	Oui	Oui	Oui	-1.61139	-3.44123	-2.97354	-2.67538	0.950658
PCA_N	A0A075B6I0	23.7958	23.6102	23.5157	25.8461	23.6406	1.31379e+06	10.0132	Oui	Oui	Oui	-2.05025	-2.23589	-2.33037	-2.20551	0.14251
PCA_N	A0A075B6I1	19.4933	17.6572	18.3433	21.4584	18.498	277655	65.212	Oui	Oui	Oui	-1.96509	-3.80121	-3.11509	-2.96046	0.927774
PCA_N	A0A075B6I7	0	0	0	19.8489	0	0		Non	Non	Non
PCA_N	A0A075B6I9	23.71	22.7552	23.1007	26.5575	23.1887	3.41915e+06	34.4244	Oui	Oui	Oui	-2.84743	-3.80222	-3.45676	-3.3688	0.483434
PCA_N	A0A075B6J9	21.54	20.1381	20.8887	24.165	20.8556	952114	46.4858	Oui	Oui	Oui	-2.62507	-4.02695	-3.27631	-3.30944	0.701525
PCA_N	A0A075B6K0	0	0	0		0	0		Non	Non	Non
PCA_N	A0A075B6K2	0	0	0	18.8508	0	0		Non	Non	Non
PCA_N	A0A075B6K4	25.5045	24.6667	25.0106	26.6209	25.0606	1.06571e+07	29.5933	Oui	Oui	Oui	-1.11644	-1.95419	-1.61036	-1.56033	0.421109
PCA_N	A0A075B6K5	26.3674	26.0107	26.2091	28.3598	26.1957	9.48515e+06	12.2781	Oui	Oui	Oui	-1.99243	-2.3491	-2.15076	-2.1641	0.178706
PCA_N	A0A075B6K6	0	0	0	18.8941	0	0		Non	Non	Non
PCA_N	A0A075B6P5;A0A087WW87;P01614;P01615	27.7179	26.6757	26.0447	28.8915	26.8128	7.88472e+07	59.5562	Oui	Oui	Oui	-1.17363	-2.21585	-2.84679	-2.07876	0.844965
PCA_N	A0A075B6Q5	0	0	0	18.7129	0	0		Non	Non	Non
PCA_N	A0A075B6R2	0	20.7641	0	23.2759	6.92137	1.02816e+06	173.205	Oui	Non	Non
PCA_N	A0A075B6R9	24.6318	23.6838	23.5093	27.2325	23.9416	7.71103e+06	44.9953	Oui	Oui	Oui	-2.60064	-3.54868	-3.7232	-3.29084	0.604067
PCA_N	A0A075B6S5	24.8812	23.9372	23.5074	26.184	24.1086	9.97908e+06	50.8367	Oui	Oui	Oui	-1.30283	-2.24679	-2.67666	-2.07542	0.702764
PCA_N	A0A075B6S6	0	0	0	16.308	0	0		Non	Non	Non
PCA_N	A0A075B6S9;P0DSN7	17.5237	0	0	19.4082	5.84124	108794	173.205	Oui	Non	Non
PCA_N	A0A075B6W8	19.8869	19.7559	19.5042	23.0465	19.7156	114171	13.1814	Oui	Oui	Oui	-3.15956	-3.29062	-3.54229	-3.33082	0.194507
PCA_N	A0A075B7B8	0	0	0		0	0		Non	Non	Non
PCA_N	A0A075B7D8	0	0	13.6652		4.55507	7500.36	173.205	Oui	Non	Non
PCA_N	A0A075B7E8	20.9487	21.0505	20.6276		20.8756	285624	14.7332	Oui	Oui	Oui
PCA_N	A0A075B7F0	0	0	0		0	0		Non	Non	Non
PCA_N	A0A087WSX0	0	0	0	21.2827	0	0		Non	Non	Non
PCA_N	A0A087WSY4	21.3946	21.4065	20.92	23.5769	21.2403	452928	18.0678	Oui	Oui	Oui	-2.18235	-2.17046	-2.65695	-2.33658	0.277509
PCA_N	A0A087WSY6	24.2246	20.8481	21.5043	26.8149	22.1923	9.92917e+06	121.753	Oui	Oui	Oui	-2.59036	-5.96685	-5.3106	-4.6226	1.7903
PCA_N	A0A087WSZ0	0	0	0	19.0704	0	0		Non	Non	Non
PCA_N	A0A0A0MRZ8;P04433	26.9245	25.5099	25.8119	28.7211	26.0821	4.31026e+07	55.2458	Oui	Oui	Oui	-1.79663	-3.21124	-2.90923	-2.63903	0.745005
PCA_N	A0A0A0MRZ9	0	0	0	12.8208	0	0		Non	Non	Non
PCA_N	A0A0A0MS14	0	0	0	17.7404	0	0		Non	Non	Non
PCA_N	A0A0A0MS15	22.6663	21.3187	0	26.0419	14.6617	3.35357e+06	108.506	Oui	Oui	Non
PCA_N	A0A0A0MT36	18.7076	0	0	21.8188	6.23587	247169	173.205	Oui	Non	Non
PCA_N	A0A0A0MT69	19.9081	19.5138	0	15.3841	13.1406	513757	88.966	Oui	Oui	Non
PCA_N	A0A0A0MT89	0	18.2991	0	24.3965	6.09969	186213	173.205	Oui	Non	Non
PCA_N	A0A0A0MT96	20.9375	20.0164	0	23.8994	13.6513	1.00462e+06	98.2113	Oui	Oui	Non
PCA_N	A0A0A0MTA3	19.7474	19.9776	0	18.7506	13.2417	557345	87.4222	Oui	Oui	Non
PCA_N	A0A0B4J1U3	18.7408	0	0	20.671	6.24693	252916	173.205	Oui	Non	Non
PCA_N	A0A0B4J1U7	24.6622	22.8329	23.5285	26.7311	23.6745	9.95148e+06	64.731	Oui	Oui	Oui	-2.06888	-3.89813	-3.20255	-3.05652	0.923332
PCA_N	A0A0B4J1V0	25.8933	24.6837	24.6698	28.2561	25.0822	2.04988e+07	53.0317	Oui	Oui	Oui	-2.36286	-3.57242	-3.58635	-3.17388	0.702397
PCA_N	A0A0B4J1V1	0	0	0		0	0		Non	Non	Non
PCA_N	A0A0B4J1V2	21.6143	19.6863	19.797	23.5664	20.3659	1.34741e+06	81.4156	Oui	Oui	Oui	-1.95215	-3.88018	-3.76943	-3.20059	1.0826
PCA_N	A0A0B4J1V6	17.9185	0	0	20.1985	5.97285	143040	173.205	Oui	Non	Non
PCA_N	A0A0B4J1X5	23.8079	21.9471	21.7264	26.1529	22.4938	6.31674e+06	85.365	Oui	Oui	Oui	-2.34498	-4.20581	-4.42657	-3.65912	1.14342
PCA_N	A0A0B4J1X8	0	0	0		0	0		Non	Non	Non
PCA_N	A0A0B4J1Y8	19.324	17.9997	18.6156	22.7949	18.6465	199888	45.4267	Oui	Oui	Oui	-3.47085	-4.79513	-4.17926	-4.14841	0.662678
PCA_N	A0A0B4J1Y9	18.337	17.2198	17.137	21.3834	17.5646	105584	50.4477	Oui	Oui	Oui	-3.04641	-4.16362	-4.24636	-3.8188	0.670182
PCA_N	A0A0B4J2B5	27.0935	26.0663	25.4947	28.8728	26.2182	5.00862e+07	57.6251	Oui	Oui	Oui	-1.77928	-2.80656	-3.37812	-2.65465	0.810171
PCA_N	A0A0B4J2D9;P0DP09	19.035	0	0	20.5267	6.345	310129	173.205	Oui	Non	Non
PCA_N	A0A0B4J2H0	0	0	0	20.3925	0	0		Non	Non	Non
PCA_N	A0A0C4DH24	20.6005	19.6255	19.5018	24.0961	19.9093	471320	45.0144	Oui	Oui	Oui	-3.49555	-4.47055	-4.59431	-4.1868	0.601838
PCA_N	A0A0C4DH25	27.1712	26.5837	25.3189	28.7989	26.3579	5.46863e+07	55.8865	Oui	Oui	Oui	-1.62773	-2.21523	-3.47998	-2.44098	0.946536
PCA_N	A0A0C4DH31	20.8935	19.1053	18.8243	23.3294	19.6077	829355	83.601	Oui	Oui	Oui	-2.43582	-4.22406	-4.50504	-3.72164	1.12238
PCA_N	A0A0C4DH33	18.804	0	0	21.2689	6.26798	264236	173.205	Oui	Non	Non
PCA_N	A0A0C4DH34	23.2352	22.2286	22.2562	25.5132	22.5733	2.83621e+06	42.9778	Oui	Oui	Oui	-2.27805	-3.28458	-3.25701	-2.93988	0.573328
PCA_N	A0A0C4DH35	20.7476	19.0231	18.2533	22.4126	19.3413	780250	89.8309	Oui	Oui	Oui	-1.66508	-3.38953	-4.1593	-3.0713	1.2772
PCA_N	A0A0C4DH36	21.2528	17.7574	0	23.5828	13.0034	1.38316e+06	152.535	Oui	Oui	Non
PCA_N	A0A0C4DH38	23.4141	23.4433	22.9573	23.4787	23.2716	1.82092e+06	17.7781	Oui	Oui	Oui	-0.0646217	-0.0353623	-0.521368	-0.207117	0.272542
PCA_N	A0A0C4DH39	0	0	0		0	0		Non	Non	Non
PCA_N	A0A0C4DH41;P01825	0	0	0		0	0		Non	Non	Non
PCA_N	A0A0C4DH43	19.9196	0	0	22.6311	6.63988	572595	173.205	Oui	Non	Non
PCA_N	A0A0C4DH55	0	0	0	20.8654	0	0		Non	Non	Non
PCA_N	A0A0C4DH67	20.2251	0	18.5152	23.0053	12.9134	628070	117.741	Oui	Oui	Non
PCA_N	A0A0C4DH68	0	0	0	20.8264	0	0		Non	Non	Non
PCA_N	A0A0C4DH72	24.0961	23.871	23.3512	26.4675	23.7728	3.66403e+06	24.9955	Oui	Oui	Oui	-2.37145	-2.59649	-3.11629	-2.69474	0.38202
PCA_N	A0A0C4DH73;P01611	19.9832	0	18.5207	22.8008	12.8346	524683	111.435	Oui	Oui	Non
PCA_N	A0A0G2JRQ6	23.7097	22.7516	22.633	25.2966	23.0314	4.01401e+06	44.1338	Oui	Oui	Oui	-1.58698	-2.54504	-2.66362	-2.26522	0.59035
PCA_N	A0A0G2JS06	18.7559	17.8439	0	21.6164	12.1999	221479	98.0109	Oui	Oui	Non
PCA_N	A0A0J9YWN2	0	0	0		0	0		Non	Non	Non
PCA_N	A0A0J9YX35	21.9438	20.4013	19.7581	23.2917	20.7011	1.69174e+06	80.4878	Oui	Oui	Oui	-1.34792	-2.89041	-3.53362	-2.59065	1.12326
PCA_N	A0A0J9YXX1	25.7782	24.3309	25.0405	26.8274	25.0498	1.84316e+07	48.8662	Oui	Oui	Oui	-1.0492	-2.49645	-1.78691	-1.77752	0.723669
PCA_N	A0A0J9YY99	18.8977	18.6234	18.72	22.0045	18.747	43091.3	9.76357	Oui	Oui	Oui	-3.10672	-3.38107	-3.28444	-3.25741	0.139159
PCA_N	A0A1B0GTC6	18.8239	19.0992	18.4209	21.0554	18.7813	105436	22.9773	Oui	Oui	Oui	-2.23151	-1.95621	-2.63459	-2.2741	0.341188
PCA_N	A0A6Q8PH20	21.1563	20.8287	20.8203		20.9351	277314	13.7488	Oui	Oui	Oui
PCA_N	A0AAG2SXZ4	20.0559	17.8071	17.4193	22.9116	18.4274	513204	103.013	Oui	Oui	Oui	-2.85575	-5.10451	-5.49232	-4.48419	1.42354
PCA_N	A0AAG2TV02	11.8961	0	0		3.96537	2200.53	173.205	Oui	Non	Non
PCA_N	A0AAG2TVE0	0	0	0	24.0332	0	0		Non	Non	Non
PCA_N	A0FGR8	0	0	0		0	0		Non	Non	Non
PCA_N	A0M8Q6	30.2629	30.1378	29.7522	31.1286	30.051	1.98249e+08	17.6274	Oui	Oui	Oui	-0.865659	-0.990827	-1.37645	-1.07765	0.266233
PCA_N	A1L4H1	19.948	19.6011	19.3312	18.8995	19.6268	177445	21.5843	Oui	Oui	Oui	1.04844	0.701527	0.431707	0.727224	0.309167
PCA_N	A2NJV5	24.2401	22.7251	22.6865	25.6409	23.2172	7.49074e+06	67.0836	Oui	Oui	Oui	-1.40075	-2.91571	-2.95436	-2.42361	0.886031
PCA_N	A5D8V6	0	0	0		0	0		Non	Non	Non
PCA_N	A6NDG6	0	0	0		0	0		Non	Non	Non
PCA_N	A6NH11	0	0	0		0	0		Non	Non	Non
PCA_N	A6NL88	19.5634	18.9661	18.8797		19.1364	160913	27.2858	Oui	Oui	Oui
PCA_N	A6NM11;A6NMS7	0	0	0		0	0		Non	Non	Non
PCA_N	A8K7I4	0	0	0		0	0		Non	Non	Non
PCA_N	A8MVW5	23.6247	23.8626	24.0012		23.8295	1.94127e+06	12.9479	Oui	Oui	Oui
PCA_N	B0I1T2	0	0	0		0	0		Non	Non	Non
PCA_N	B2RUZ4	0	0	0		0	0		Non	Non	Non
PCA_N	B9A064	28.3412	27.5541	27.7284	30.1395	27.8745	7.63031e+07	30.1402	Oui	Oui	Oui	-1.79832	-2.58538	-2.41111	-2.26494	0.413392
PCA_N	C9JVW0	19.3838	18.8967	19.4198		19.2334	118490	18.9735	Oui	Oui	Oui
PCA_N	E9PAV3	0	16.6716	17.5303		11.4006	94818.7	96.8559	Oui	Oui	Non
PCA_N	O00115	0	0	13.4334		4.47779	6386.88	173.205	Oui	Non	Non
PCA_N	O00139	0	0	0		0	0		Non	Non	Non
PCA_N	O00151	0	0	0		0	0		Non	Non	Non
PCA_N	O00154	0	0	0		0	0		Non	Non	Non
PCA_N	O00159	0	0	0		0	0		Non	Non	Non
PCA_N	O00160	0	0	0		0	0		Non	Non	Non
PCA_N	O00161	0	0	0		0	0		Non	Non	Non
PCA_N	O00175	20.3899	20.3347	20.9303		20.5516	376233	24.0425	Oui	Oui	Oui
PCA_N	O00178	0	0	0		0	0		Non	Non	Non
PCA_N	O00182	0	0	0		0	0		Non	Non	Non
PCA_N	O00186	0	0	0		0	0		Non	Non	Non
PCA_N	O00187	22.1903	21.7129	21.7543	24.0547	21.8858	751185	19.1619	Oui	Oui	Oui	-1.86442	-2.34182	-2.30041	-2.16888	0.264482
PCA_N	O00194	0	0	0		0	0		Non	Non	Non
PCA_N	O00231	0	0	0		0	0		Non	Non	Non
PCA_N	O00232	0	0	0		0	0		Non	Non	Non
PCA_N	O00233	0	0	0		0	0		Non	Non	Non
PCA_N	O00241	17.8761	18.7511	18.1685		18.2652	103813	31.8965	Oui	Oui	Oui
PCA_N	O00264	0	0	0		0	0		Non	Non	Non
PCA_N	O00292	0	0	0		0	0		Non	Non	Non
PCA_N	O00299	0	0	0		0	0		Non	Non	Non
PCA_N	O00339	0	0	0		0	0		Non	Non	Non
PCA_N	O00391	22.2814	21.9957	21.6432	23.6676	21.9734	911054	21.77	Oui	Oui	Oui	-1.38621	-1.67189	-2.02433	-1.69414	0.319639
PCA_N	O00410	0	0	0		0	0		Non	Non	Non
PCA_N	O00429	0	0	0		0	0		Non	Non	Non
PCA_N	O00442	0	0	0		0	0		Non	Non	Non
PCA_N	O00451	22.1152	21.9011	21.4183		21.8116	881541	23.4823	Oui	Oui	Oui
PCA_N	O00453	0	0	0		0	0		Non	Non	Non
PCA_N	O00461	19.3467	19.3493	19.5047		19.4002	44211.2	6.38128	Oui	Oui	Oui
PCA_N	O00462	0	0	0		0	0		Non	Non	Non
PCA_N	O00468	0	0	0		0	0		Non	Non	Non
PCA_N	O00483	0	0	0		0	0		Non	Non	Non
PCA_N	O00487	0	0	0		0	0		Non	Non	Non
PCA_N	O00499	0	0	0		0	0		Non	Non	Non
PCA_N	O00501	0	0	0		0	0		Non	Non	Non
PCA_N	O00533	24.9349	25.3044	24.9302	21.6518	25.0565	5.43516e+06	15.4582	Oui	Oui	Oui	3.2831	3.65256	3.27841	3.40469	0.214672
PCA_N	O00560	0	0	0		0	0		Non	Non	Non
PCA_N	O00566	0	0	0		0	0		Non	Non	Non
PCA_N	O00567	0	0	0		0	0		Non	Non	Non
PCA_N	O00571	0	0	0		0	0		Non	Non	Non
PCA_N	O00584	21.4893	21.5156	21.9723		21.6591	660830	19.7136	Oui	Oui	Oui
PCA_N	O00585	0	0	0		0	0		Non	Non	Non
PCA_N	O00587	0	0	0		0	0		Non	Non	Non
PCA_N	O00592	26.2479	25.7948	25.641	20.6313	25.8946	1.44053e+07	22.7178	Oui	Oui	Oui	5.61666	5.1635	5.00972	5.26329	0.315533
PCA_N	O00602	0	20.157	0	19.4947	6.719	674992	173.205	Oui	Non	Non
PCA_N	O00622	0	0	0		0	0		Non	Non	Non
PCA_N	O00629	0	0	0		0	0		Non	Non	Non
PCA_N	O00743	0	0	0		0	0		Non	Non	Non
PCA_N	O00748	0	0	0		0	0		Non	Non	Non
PCA_N	O00754	0	0	12.0896		4.02986	2516.3	173.205	Oui	Non	Non
PCA_N	O00764	0	0	0		0	0		Non	Non	Non
PCA_N	O14498	16.9025	0	16.1992	19.2387	11.0339	61784.6	93.7329	Oui	Oui	Non
PCA_N	O14523	0	0	0		0	0		Non	Non	Non
PCA_N	O14558	0	0	0		0	0		Non	Non	Non
PCA_N	O14594	0	0	0		0	0		Non	Non	Non
PCA_N	O14602	0	0	0		0	0		Non	Non	Non
PCA_N	O14618	0	0	0		0	0		Non	Non	Non
PCA_N	O14656	0	0	0		0	0		Non	Non	Non
PCA_N	O14657	0	0	0		0	0		Non	Non	Non
PCA_N	O14662	0	0	0		0	0		Non	Non	Non
PCA_N	O14672	15.5078	0	15.2543		10.254	25015.7	87.5943	Oui	Oui	Non
PCA_N	O14737	0	0	0		0	0		Non	Non	Non
PCA_N	O14744	13.9666	14.1746	13.3906		13.844	3958.81	26.2517	Oui	Oui	Oui
PCA_N	O14745	0	0	0		0	0		Non	Non	Non
PCA_N	O14773	0	0	16.1898		5.39661	43158.4	173.205	Oui	Non	Non
PCA_N	O14776	0	0	0		0	0		Non	Non	Non
PCA_N	O14786	18.6022	18.9385	0	20.6638	12.5136	265102	88.3334	Oui	Oui	Non
PCA_N	O14791	25.907	25.1463	24.7198	27.9187	25.2577	1.82585e+07	42.899	Oui	Oui	Oui	-2.01168	-2.7724	-3.19883	-2.66097	0.601366
PCA_N	O14793	0	0	0		0	0		Non	Non	Non
PCA_N	O14818	19.2033	0	0	18.7023	6.4011	348505	173.205	Oui	Non	Non
PCA_N	O14828	0	0	0		0	0		Non	Non	Non
PCA_N	O14880	0	0	0		0	0		Non	Non	Non
PCA_N	O14917	0	0	0		0	0		Non	Non	Non
PCA_N	O14950;P19105	0	0	0		0	0		Non	Non	Non
PCA_N	O14960	20.7609	20.203	20.1164	19.7029	20.3601	351107	25.5625	Oui	Oui	Oui	1.05805	0.500085	0.413509	0.657216	0.349824
PCA_N	O14964	0	0	0		0	0		Non	Non	Non
PCA_N	O14974	0	0	14.6763		4.8921	15116.2	173.205	Oui	Non	Non
PCA_N	O14979	0	0	0		0	0		Non	Non	Non
PCA_N	O14980	0	0	0		0	0		Non	Non	Non
PCA_N	O14983	0	0	0		0	0		Non	Non	Non
PCA_N	O15031	0	0	0	16.7823	0	0		Non	Non	Non
PCA_N	O15067	0	0	0		0	0		Non	Non	Non
PCA_N	O15072	0	0	0		0	0		Non	Non	Non
PCA_N	O15117	0	0	0		0	0		Non	Non	Non
PCA_N	O15123	0	0	0		0	0		Non	Non	Non
PCA_N	O15143	0	0	0		0	0		Non	Non	Non
PCA_N	O15144	0	0	0		0	0		Non	Non	Non
PCA_N	O15145	0	0	0		0	0		Non	Non	Non
PCA_N	O15173	0	0	0		0	0		Non	Non	Non
PCA_N	O15204	23.0231	22.6657	22.6074	19.4555	22.7654	1.16364e+06	16.1857	Oui	Oui	Oui	3.5676	3.21014	3.15184	3.30986	0.225104
PCA_N	O15230	0	0	0		0	0		Non	Non	Non
PCA_N	O15231	0	0	0		0	0		Non	Non	Non
PCA_N	O15240	17.3934	17.0307	17.9312		17.4518	59137	31.909	Oui	Oui	Oui
PCA_N	O15273	0	13.3454	0		4.44848	6009.23	173.205	Oui	Non	Non
PCA_N	O15335	19.1599	18.6985	18.6793	18.6075	18.8459	94234.4	19.7566	Oui	Oui	Oui	0.552425	0.0910171	0.0717967	0.238413	0.272112
PCA_N	O15355	11.4572	0	0		3.81906	1623.28	173.205	Oui	Non	Non
PCA_N	O15372	0	17.9982	17.766		11.9214	141269	87.4358	Oui	Oui	Non
PCA_N	O15394	18.5318	18.7251	18.2246	18.2313	18.4938	63730	17.092	Oui	Oui	Oui	0.300461	0.49376	-0.00673014	0.262497	0.252395
PCA_N	O15400	19.1067	18.4625	18.6032		18.7242	108299	24.5393	Oui	Oui	Oui
PCA_N	O15427	0	0	0		0	0		Non	Non	Non
PCA_N	O15439	0	0	0		0	0		Non	Non	Non
PCA_N	O15467	20.7891	20.336	20.634		20.5864	246613	15.5336	Oui	Oui	Oui
PCA_N	O15484	0	0	0		0	0		Non	Non	Non
PCA_N	O15511	0	14.5198	16.4683		10.3294	47053.9	123.656	Oui	Oui	Non
PCA_N	O15533	0	0	0		0	0		Non	Non	Non
PCA_N	O15554	0	0	0		0	0		Non	Non	Non
PCA_N	O43143	0	0	0		0	0		Non	Non	Non
PCA_N	O43157	0	0	0	19.1949	0	0		Non	Non	Non
PCA_N	O43182	0	0	0		0	0		Non	Non	Non
PCA_N	O43236	0	0	0		0	0		Non	Non	Non
PCA_N	O43237	0	12.7597	17.658		10.1392	117456	164.848	Oui	Oui	Non
PCA_N	O43240	14.261	0	15.4457		9.90224	22367.8	104.422	Oui	Oui	Non
PCA_N	O43242	0	0	0		0	0		Non	Non	Non
PCA_N	O43278	0	0	0		0	0		Non	Non	Non
PCA_N	O43286	17.2041	0	0	17.6415	5.73471	87175.8	173.205	Oui	Non	Non
PCA_N	O43291	26.7231	26.2096	26.3677		26.4335	1.71581e+07	18.7199	Oui	Oui	Oui
PCA_N	O43294	0	0	0		0	0		Non	Non	Non
PCA_N	O43312	0	0	0		0	0		Non	Non	Non
PCA_N	O43323	0	0	0		0	0		Non	Non	Non
PCA_N	O43390	0	0	0		0	0		Non	Non	Non
PCA_N	O43396	0	0	0		0	0		Non	Non	Non
PCA_N	O43399	0	0	0		0	0		Non	Non	Non
PCA_N	O43405	16.2222	16.6966	17.0599		16.6596	30091.3	28.2726	Oui	Oui	Oui
PCA_N	O43464	0	0	0		0	0		Non	Non	Non
PCA_N	O43488	0	0	0		0	0		Non	Non	Non
PCA_N	O43491	18.1292	17.9602	17.696		17.9285	37319.3	14.8471	Oui	Oui	Oui
PCA_N	O43493	26.2826	25.9176	26.1224	17.9508	26.1075	9.12779e+06	12.5575	Oui	Oui	Oui	8.33177	7.96681	8.17161	8.15673	0.182934
PCA_N	O43504	0	0	0		0	0		Non	Non	Non
PCA_N	O43505	0	0	0	18.7361	0	0		Non	Non	Non
PCA_N	O43516	0	0	0		0	0		Non	Non	Non
PCA_N	O43529	13.4839	0	13.5317		9.00521	6728.72	86.6381	Oui	Oui	Non
PCA_N	O43561	0	0	0		0	0		Non	Non	Non
PCA_N	O43583	0	0	0		0	0		Non	Non	Non
PCA_N	O43598	0	0	0		0	0		Non	Non	Non
PCA_N	O43633	0	0	0		0	0		Non	Non	Non
PCA_N	O43639	0	0	0		0	0		Non	Non	Non
PCA_N	O43653	14.8212	0	14.1966		9.67261	14686	92.3164	Oui	Oui	Non
PCA_N	O43681	0	0	0		0	0		Non	Non	Non
PCA_N	O43707	0	0	0		0	0		Non	Non	Non
PCA_N	O43747	0	0	0		0	0		Non	Non	Non
PCA_N	O43752	0	0	0		0	0		Non	Non	Non
PCA_N	O43760	0	0	0		0	0		Non	Non	Non
PCA_N	O43765	0	0	0		0	0		Non	Non	Non
PCA_N	O43768	19.8507	22.2002	21.3861		21.1457	1.93832e+06	68.372	Oui	Oui	Oui
PCA_N	O43776	14.5467	15.7921	15.2403		15.193	16430.6	41.2903	Oui	Oui	Oui
PCA_N	O43809	0	0	0		0	0		Non	Non	Non
PCA_N	O43813	0	0	0		0	0		Non	Non	Non
PCA_N	O43827	0	0	0		0	0		Non	Non	Non
PCA_N	O43852	0	0	0		0	0		Non	Non	Non
PCA_N	O43865	0	0	0		0	0		Non	Non	Non
PCA_N	O43866	22.1882	21.053	21.1955	24.7336	21.4789	1.44208e+06	46.2413	Oui	Oui	Oui	-2.54544	-3.68059	-3.53812	-3.25472	0.61837
PCA_N	O43895	0	0	0	18.5316	0	0		Non	Non	Non
PCA_N	O43897	0	0	0		0	0		Non	Non	Non
PCA_N	O43914	0	0	0		0	0		Non	Non	Non
PCA_N	O43915	0	0	14.9341		4.97804	18074.1	173.205	Oui	Non	Non
PCA_N	O43916	0	0	0		0	0		Non	Non	Non
PCA_N	O60216	12.4052	14.2118	12.5757		13.0642	7634.68	75.0863	Oui	Oui	Oui
PCA_N	O60229	0	0	0		0	0		Non	Non	Non
PCA_N	O60234	0	0	0		0	0		Non	Non	Non
PCA_N	O60240	0	0	0		0	0		Non	Non	Non
PCA_N	O60242	16.7564	17.6308	17.105		17.1641	47021.3	31.0286	Oui	Oui	Oui
PCA_N	O60245	0	0	0		0	0		Non	Non	Non
PCA_N	O60256	0	0	0		0	0		Non	Non	Non
PCA_N	O60262	0	0	0		0	0		Non	Non	Non
PCA_N	O60264	14.9464	15.3426	12.9785		14.4225	17189.9	63.5131	Oui	Oui	Oui
PCA_N	O60279	23.8326	23.7582	23.6351	18.9402	23.742	962802	6.85169	Oui	Oui	Oui	4.8924	4.81804	4.69493	4.80179	0.0997302
PCA_N	O60306	14.879	0	14.8596		9.91285	17281.3	86.6084	Oui	Oui	Non
PCA_N	O60330	0	0	0		0	0		Non	Non	Non
PCA_N	O60449	0	0	0		0	0		Non	Non	Non
PCA_N	O60462	0	0	0	18.8911	0	0		Non	Non	Non
PCA_N	O60476	0	0	0		0	0		Non	Non	Non
PCA_N	O60486	18.3118	18.3437	18.4319		18.3625	14667.3	4.34938	Oui	Oui	Oui
PCA_N	O60488	0	0	0		0	0		Non	Non	Non
PCA_N	O60493	15.3123	15.6109	15.4557	13.7267	15.4596	4683.57	10.3566	Oui	Oui	Oui	1.58565	1.88419	1.72901	1.73295	0.149309
PCA_N	O60496	0	0	0		0	0		Non	Non	Non
PCA_N	O60506	0	0	0		0	0		Non	Non	Non
PCA_N	O60507	0	0	0		0	0		Non	Non	Non
PCA_N	O60568	0	0	0		0	0		Non	Non	Non
PCA_N	O60610	17.6499	0	0		5.88331	118740	173.205	Oui	Non	Non
PCA_N	O60613	0	0	0		0	0		Non	Non	Non
PCA_N	O60664	13.5804	12.8311	12.5541		12.9885	3294.28	38.6805	Oui	Oui	Oui
PCA_N	O60667	0	0	0		0	0		Non	Non	Non
PCA_N	O60669	0	0	0		0	0		Non	Non	Non
PCA_N	O60701	0	0	0		0	0		Non	Non	Non
PCA_N	O60704	15.532	14.2857	14.9991		14.9389	13714.9	41.1035	Oui	Oui	Oui
PCA_N	O60749	0	0	0		0	0		Non	Non	Non
PCA_N	O60760	0	0	0		0	0		Non	Non	Non
PCA_N	O60814;P58876;P62807;Q5QNW6;Q93079;Q99877;Q99879;Q99880	19.3002	20.0058	19.914		19.74	218799	24.435	Oui	Oui	Oui
PCA_N	O60844	0	0	0	18.7009	0	0		Non	Non	Non
PCA_N	O60869	0	0	0		0	0		Non	Non	Non
PCA_N	O60884	0	0	0		0	0		Non	Non	Non
PCA_N	O60888	25.7578	25.6533	25.4727		25.6279	5.1285e+06	9.85799	Oui	Oui	Oui
PCA_N	O60911	16.2987	0	19.1056		11.8014	305087	141.965	Oui	Oui	Non
PCA_N	O60927	0	0	0		0	0		Non	Non	Non
PCA_N	O60936	0	0	0		0	0		Non	Non	Non
PCA_N	O60938	0	0	0		0	0		Non	Non	Non
PCA_N	O75015	30.5738	30.4208	30.6333	24.6301	30.5426	1.17243e+08	7.48191	Oui	Oui	Oui	5.94375	5.7907	6.00327	5.91257	0.109662
PCA_N	O75019	0	0	0		0	0		Non	Non	Non
PCA_N	O75023	20.6203	20.4033	20.2546	17.3691	20.4261	182249	12.8661	Oui	Oui	Oui	3.25115	3.03415	2.88553	3.05694	0.183873
PCA_N	O75056	13.8603	14.4476	13.1394		13.8157	6676.72	43.3197	Oui	Oui	Oui
PCA_N	O75071	14.4468	0	13.477		9.30795	11166.9	99.3074	Oui	Oui	Non
PCA_N	O75083	0	0	0	17.5633	0	0		Non	Non	Non
PCA_N	O75116	0	0	0		0	0		Non	Non	Non
PCA_N	O75131	0	0	0		0	0		Non	Non	Non
PCA_N	O75144	27.8094	27.4996	27.6939	20.9671	27.6676	2.28876e+07	10.6936	Oui	Oui	Oui	6.84238	6.53253	6.7268	6.70057	0.156584
PCA_N	O75165	0	0	0		0	0		Non	Non	Non
PCA_N	O75223	21.3122	21.5452	21.381		21.4128	235495	8.41571	Oui	Oui	Oui
PCA_N	O75306	0	0	0		0	0		Non	Non	Non
PCA_N	O75309	0	0	0		0	0		Non	Non	Non
PCA_N	O75326	0	0	0		0	0		Non	Non	Non
PCA_N	O75339	18.7919	0	17.793		12.195	226928	99.9739	Oui	Oui	Non
PCA_N	O75340	0	0	0	18.3147	0	0		Non	Non	Non
PCA_N	O75347	0	0	0		0	0		Non	Non	Non
PCA_N	O75348	0	0	0		0	0		Non	Non	Non
PCA_N	O75352	0	0	0		0	0		Non	Non	Non
PCA_N	O75354	0	0	0		0	0		Non	Non	Non
PCA_N	O75356	0	0	0	18.8362	0	0		Non	Non	Non
PCA_N	O75368	19.552	19.7311	20.4968		19.9266	384510	36.9894	Oui	Oui	Oui
PCA_N	O75369	0	0	19.8448		6.61494	543662	173.205	Oui	Non	Non
PCA_N	O75390	0	0	0		0	0		Non	Non	Non
PCA_N	O75396	0	0	0		0	0		Non	Non	Non
PCA_N	O75493	0	0	0		0	0		Non	Non	Non
PCA_N	O75503	17.5405	16.8184	16.6354		16.9981	47812.2	35.1556	Oui	Oui	Oui
PCA_N	O75509	23.2088	23.4579	23.7266		23.4644	2.09876e+06	17.9393	Oui	Oui	Oui
PCA_N	O75531	0	0	0		0	0		Non	Non	Non
PCA_N	O75558	0	0	0		0	0		Non	Non	Non
PCA_N	O75563	0	0	0		0	0		Non	Non	Non
PCA_N	O75578	0	0	0		0	0		Non	Non	Non
PCA_N	O75581	0	0	0		0	0		Non	Non	Non
PCA_N	O75594	0	0	19.4835	18.1882	6.49451	423219	173.205	Oui	Non	Non
PCA_N	O75608	0	0	0		0	0		Non	Non	Non
PCA_N	O75610	0	0	0		0	0		Non	Non	Non
PCA_N	O75629	19.8125	20.2942	21.5446		20.5504	1.14375e+06	65.1655	Oui	Oui	Oui
PCA_N	O75636	23.6451	22.3227	22.2722	27.7353	22.7467	4.59855e+06	58.8805	Oui	Oui	Oui	-4.0902	-5.41266	-5.46309	-4.98865	0.778492
PCA_N	O75688	0	0	0		0	0		Non	Non	Non
PCA_N	O75695	0	0	0		0	0		Non	Non	Non
PCA_N	O75752	0	0	0		0	0		Non	Non	Non
PCA_N	O75787	0	0	0		0	0		Non	Non	Non
PCA_N	O75791	0	0	0		0	0		Non	Non	Non
PCA_N	O75822	0	0	0		0	0		Non	Non	Non
PCA_N	O75832	0	0	0		0	0		Non	Non	Non
PCA_N	O75874	0	0	0		0	0		Non	Non	Non
PCA_N	O75882	30.4162	30.5061	30.3064	25.1516	30.4096	9.85942e+07	6.9019	Oui	Oui	Oui	5.26453	5.35444	5.15482	5.25793	0.0999749
PCA_N	O75888	0	0	0		0	0		Non	Non	Non
PCA_N	O75915	0	0	0		0	0		Non	Non	Non
PCA_N	O75935	0	0	0		0	0		Non	Non	Non
PCA_N	O75937	0	0	0		0	0		Non	Non	Non
PCA_N	O75947	0	0	0		0	0		Non	Non	Non
PCA_N	O75954	0	0	0		0	0		Non	Non	Non
PCA_N	O75955	0	0	0		0	0		Non	Non	Non
PCA_N	O75964	0	0	0		0	0		Non	Non	Non
PCA_N	O75976	0	0	0		0	0		Non	Non	Non
PCA_N	O76003	0	0	0		0	0		Non	Non	Non
PCA_N	O76061	12.3035	0	0		4.10117	2918.53	173.205	Oui	Non	Non
PCA_N	O76070	18.4737	18.2104	18.6179		18.434	49918.2	14.0005	Oui	Oui	Oui
PCA_N	O76074	0	0	0		0	0		Non	Non	Non
PCA_N	O76076	0	0	0		0	0		Non	Non	Non
PCA_N	O76096	12.9935	13.5203	12.5794		13.0311	2850.44	32.8574	Oui	Oui	Oui
PCA_N	O94766	0	0	0		0	0		Non	Non	Non
PCA_N	O94769	0	18.0033	0	17.4974	6.00111	151699	173.205	Oui	Non	Non
PCA_N	O94804	0	0	0		0	0		Non	Non	Non
PCA_N	O94856	0	0	0		0	0		Non	Non	Non
PCA_N	O94906	12.4101	13.4505	0		8.62021	5598.11	100.943	Oui	Oui	Non
PCA_N	O94919	0	0	0		0	0		Non	Non	Non
PCA_N	O94923	0	0	0		0	0		Non	Non	Non
PCA_N	O94933	0	0	0		0	0		Non	Non	Non
PCA_N	O94979	0	0	0		0	0		Non	Non	Non
PCA_N	O94985	0	0	0	18.4793	0	0		Non	Non	Non
PCA_N	O95084	22.066	21.5345	22.1993		21.9333	928607	22.7526	Oui	Oui	Oui
PCA_N	O95154	0	0	0		0	0		Non	Non	Non
PCA_N	O95182	0	0	0		0	0		Non	Non	Non
PCA_N	O95183	0	0	0		0	0		Non	Non	Non
PCA_N	O95196	15.153	14.6492	14.8025		14.8682	5559.21	18.3866	Oui	Oui	Oui
PCA_N	O95197	0	0	0		0	0		Non	Non	Non
PCA_N	O95218	0	15.4603	14.692		10.0508	22656	94.9892	Oui	Oui	Non
PCA_N	O95236	0	0	0		0	0		Non	Non	Non
PCA_N	O95260	0	0	0		0	0		Non	Non	Non
PCA_N	O95274	23.3412	22.9068	23.3234		23.1905	1.5587e+06	16.1317	Oui	Oui	Oui
PCA_N	O95292	0	0	0		0	0		Non	Non	Non
PCA_N	O95302	0	0	0		0	0		Non	Non	Non
PCA_N	O95336	0	0	0		0	0		Non	Non	Non
PCA_N	O95372	0	0	0		0	0		Non	Non	Non
PCA_N	O95373	0	0	0		0	0		Non	Non	Non
PCA_N	O95376	0	0	0		0	0		Non	Non	Non
PCA_N	O95393	0	0	0		0	0		Non	Non	Non
PCA_N	O95428	0	0	0	19.3944	0	0		Non	Non	Non
PCA_N	O95445	26.3417	25.3817	25.0954	25.754	25.6062	2.64255e+07	48.1611	Oui	Oui	Oui	0.587682	-0.372282	-0.658644	-0.147748	0.652797
PCA_N	O95450	12.9043	12.2153	11.9095		12.343	1995.36	36.7954	Oui	Oui	Oui
PCA_N	O95466	0	0	0		0	0		Non	Non	Non
PCA_N	O95477	21.7047	20.685	21.3154		21.235	866731	33.7104	Oui	Oui	Oui
PCA_N	O95479	0	0	0	20.1634	0	0		Non	Non	Non
PCA_N	O95497	24.4776	24.4846	24.2552	21.8754	24.4058	1.96072e+06	8.79795	Oui	Oui	Oui	2.60223	2.60921	2.37978	2.53041	0.13049
PCA_N	O95502	17.5913	17.7761	16.8002		17.3892	57520.2	32.1909	Oui	Oui	Oui
PCA_N	O95573	0	0	0		0	0		Non	Non	Non
PCA_N	O95715	19.3004	18.6196	20.2617		19.3939	440211	57.2809	Oui	Oui	Oui
PCA_N	O95721	0	0	0		0	0		Non	Non	Non
PCA_N	O95727	21.8195	22.3298	22.1747		22.108	798202	17.4703	Oui	Oui	Oui
PCA_N	O95747	0	0	0		0	0		Non	Non	Non
PCA_N	O95777	0	0	0		0	0		Non	Non	Non
PCA_N	O95782	0	0	0		0	0		Non	Non	Non
PCA_N	O95810	0	18.2985	19.0937		12.4641	280816	95.5301	Oui	Oui	Non
PCA_N	O95831	0	0	0		0	0		Non	Non	Non
PCA_N	O95858	0	0	0		0	0		Non	Non	Non
PCA_N	O95865	0	0	0		0	0		Non	Non	Non
PCA_N	O95866	0	0	0		0	0		Non	Non	Non
PCA_N	O95867	19.5583	19.2559	19.6576		19.4906	103890	14.0068	Oui	Oui	Oui
PCA_N	O95870	0	0	0		0	0		Non	Non	Non
PCA_N	O95881	0	0	0		0	0		Non	Non	Non
PCA_N	O95897	0	0	0		0	0		Non	Non	Non
PCA_N	O95954	0	0	0		0	0		Non	Non	Non
PCA_N	O95967	0	0	0		0	0		Non	Non	Non
PCA_N	O95980	16.7863	16.1366	16.1392		16.354	23624.7	27.5511	Oui	Oui	Oui
PCA_N	O95998	25.0836	26.2339	26.2613		25.8596	2.54854e+07	39.2255	Oui	Oui	Oui
PCA_N	O96009	17.2818	17.4668	17.7111		17.4866	27816.8	15.0345	Oui	Oui	Oui
PCA_N	P00167	0	0	0		0	0		Non	Non	Non
PCA_N	P00325	0	0	0	18.2851	0	0		Non	Non	Non
PCA_N	P00338	19.684	19.0061	18.7567	20.8558	19.1489	210634	34.8786	Oui	Oui	Oui	-1.1718	-1.84963	-2.09909	-1.70684	0.479853
PCA_N	P00352	0	0	0	17.7309	0	0		Non	Non	Non
PCA_N	P00367	0	0	0		0	0		Non	Non	Non
PCA_N	P00387	0	0	0		0	0		Non	Non	Non
PCA_N	P00390	0	0	0		0	0		Non	Non	Non
PCA_N	P00403	0	0	0		0	0		Non	Non	Non
PCA_N	P00441	20.9628	20.3872	21.88		21.0767	1.28703e+06	53.0757	Oui	Oui	Oui
PCA_N	P00450	28.229	27.3168	26.6091	30.5771	27.385	1.08767e+08	55.8599	Oui	Oui	Oui	-2.34818	-3.26034	-3.96802	-3.19218	0.812072
PCA_N	P00451	20.0729	19.3176	19.1021	19.3524	19.4976	289284	37.4221	Oui	Oui	Oui	0.720508	-0.0348191	-0.250278	0.145137	0.509798
PCA_N	P00480	0	0	0		0	0		Non	Non	Non
PCA_N	P00488	22.4102	22.5024	22.0449	24.9251	22.3192	846259	16.0253	Oui	Oui	Oui	-2.51487	-2.42265	-2.88015	-2.60589	0.241954
PCA_N	P00491	0	0	0	18.2442	0	0		Non	Non	Non
PCA_N	P00492	0	0	0		0	0		Non	Non	Non
PCA_N	P00505	0	0	0		0	0		Non	Non	Non
PCA_N	P00533	23.9088	24.3589	23.933		24.0669	3.25498e+06	18.3271	Oui	Oui	Oui
PCA_N	P00558	0	17.7361	0	18.8816	5.91203	126048	173.205	Oui	Non	Non
PCA_N	P00568	0	0	16.3981	17.5053	5.46603	49860.8	173.205	Oui	Non	Non
PCA_N	P00734	27.6106	26.8722	26.2526	28.5921	26.9118	6.35077e+07	46.728	Oui	Oui	Oui	-0.981491	-1.71988	-2.33943	-1.68027	0.679837
PCA_N	P00736	26.1769	25.6752	25.2361	27.6459	25.6961	1.83255e+07	32.5371	Oui	Oui	Oui	-1.46897	-1.97062	-2.40976	-1.94978	0.470742
PCA_N	P00738	31.3518	31.2654	30.9829	33.0349	31.2	3.21017e+08	12.9376	Oui	Oui	Oui	-1.68313	-1.76951	-2.052	-1.83488	0.192927
PCA_N	P00739	27.0457	26.5966	26.1701	28.6588	26.6041	3.16767e+07	30.1181	Oui	Oui	Oui	-1.61304	-2.06216	-2.48861	-2.0546	0.43783
PCA_N	P00740	24.5885	23.9264	23.3671	26.1378	23.9607	7.30346e+06	42.1438	Oui	Oui	Oui	-1.54934	-2.21142	-2.77071	-2.17716	0.611406
PCA_N	P00742	24.5294	24.1649	23.4643	25.8363	24.0529	6.34227e+06	34.8499	Oui	Oui	Oui	-1.30698	-1.67144	-2.37198	-1.78347	0.541268
PCA_N	P00746	23.7416	23.022	22.9292	24.8266	23.2309	3.34426e+06	32.8618	Oui	Oui	Oui	-1.08501	-1.80464	-1.89747	-1.59571	0.444707
PCA_N	P00747	27.4045	26.5474	26.1745	28.876	26.7088	5.35733e+07	45.7279	Oui	Oui	Oui	-1.47147	-2.32858	-2.70154	-2.1672	0.630717
PCA_N	P00748	25.7318	24.6676	23.9441	27.1589	24.7812	2.05055e+07	62.4444	Oui	Oui	Oui	-1.42709	-2.49136	-3.21477	-2.37774	0.89924
PCA_N	P00750	0	0	0		0	0		Non	Non	Non
PCA_N	P00751	27.6097	26.6843	25.8942	29.1183	26.7294	7.27583e+07	58.204	Oui	Oui	Oui	-1.50854	-2.43395	-3.22403	-2.38884	0.858634
PCA_N	P00813	0	0	0		0	0		Non	Non	Non
PCA_N	P00915	23.6706	22.6477	22.0785	24.8161	22.799	4.65864e+06	57.3887	Oui	Oui	Oui	-1.14545	-2.16837	-2.73757	-2.01713	0.806763
PCA_N	P00918	20.6267	19.5016	0	22.0985	13.3761	810450	102.965	Oui	Oui	Non
PCA_N	P00966	0	0	0		0	0		Non	Non	Non
PCA_N	P00995	22.9257	23.4124	23.9433		23.4271	4.11335e+06	34.9949	Oui	Oui	Oui
PCA_N	P01008	32.3222	32.1166	31.8207	29.8526	32.0865	7.89482e+08	17.1386	Oui	Oui	Oui	2.46956	2.26397	1.9681	2.23387	0.252079
PCA_N	P01009	33.2182	32.6899	32.8588	32.7579	32.9223	1.58011e+09	19.1842	Oui	Oui	Oui	0.460287	-0.067968	0.100922	0.164414	0.26979
PCA_N	P01011	33.8607	33.5458	33.4888	30.8061	33.6317	1.92178e+09	14.3445	Oui	Oui	Oui	3.05463	2.73972	2.68269	2.82568	0.200317
PCA_N	P01019	27.0522	26.1806	25.8676	27.7418	26.3668	4.13833e+07	44.9093	Oui	Oui	Oui	-0.689658	-1.56119	-1.8742	-1.37502	0.613824
PCA_N	P01023	28.4709	27.498	26.9947	31.3337	27.6546	1.24647e+08	53.7788	Oui	Oui	Oui	-2.86282	-3.83574	-4.33902	-3.67919	0.750449
PCA_N	P01024	29.3073	28.3838	27.787	31.4953	28.4927	2.23587e+08	53.8274	Oui	Oui	Oui	-2.18803	-3.11149	-3.70831	-3.00261	0.765963
PCA_N	P01031	24.4412	23.5242	23.0999	27.5036	23.6884	7.23886e+06	49.5436	Oui	Oui	Oui	-3.06242	-3.97942	-4.40375	-3.81519	0.685577
PCA_N	P01033	21.6702	21.2758	21.2422	18.7589	21.3961	478591	17.1815	Oui	Oui	Oui	2.91127	2.51688	2.48331	2.63716	0.237985
PCA_N	P01034	24.2032	23.5699	22.7592	23.0419	23.5107	6.12333e+06	47.2654	Oui	Oui	Oui	1.1613	0.527989	-0.282701	0.468864	0.723815
PCA_N	P01036	0	19.2404	18.7402		12.6602	318399	90.3481	Oui	Oui	Non
PCA_N	P01040	22.702	23.4147	23.9828		23.3665	4.88667e+06	42.3909	Oui	Oui	Oui
PCA_N	P01042	31.5302	31.5157	31.2528	29.9721	31.4329	3.04599e+08	10.4671	Oui	Oui	Oui	1.55806	1.54359	1.28071	1.46079	0.156118
PCA_N	P01112	0	0	0		0	0		Non	Non	Non
PCA_N	P01116	0	0	0		0	0		Non	Non	Non
PCA_N	P01127	16.3388	15.6291	15.5511		15.8397	19410.7	32.0706	Oui	Oui	Oui
PCA_N	P01130	0	0	0		0	0		Non	Non	Non
PCA_N	P01137	0	0	0		0	0		Non	Non	Non
PCA_N	P01210	17.8489	17.2268	16.8408		17.3055	60859.2	36.0226	Oui	Oui	Oui
PCA_N	P01225	21.9974	21.9691	22.6368		22.2011	1.37211e+06	27.7873	Oui	Oui	Oui
PCA_N	P01236	0	0	0		0	0		Non	Non	Non
PCA_N	P01266	0	0	0		0	0		Non	Non	Non
PCA_N	P01270	20.872	20.5934	21.4659		20.9771	682785	32.0169	Oui	Oui	Oui
PCA_N	P01275	0	0	0		0	0		Non	Non	Non
PCA_N	P01344	22.0435	22.0269	21.4959	20.9008	21.8554	774321	20.1065	Oui	Oui	Oui	1.14265	1.12605	0.595085	0.954594	0.311455
PCA_N	P01591	24.2929	24.2682	23.4045	26.5031	23.9885	5.35811e+06	30.995	Oui	Oui	Oui	-2.21018	-2.23489	-3.09857	-2.51455	0.50593
PCA_N	P01593;P01594	25.6269	24.9577	24.3437	26.4725	24.9761	1.54339e+07	43.808	Oui	Oui	Oui	-0.845601	-1.51476	-2.12881	-1.49639	0.641803
PCA_N	P01597;P04432	21.2722	20.7123	20.3274	24.2029	20.7706	619971	33.4146	Oui	Oui	Oui	-2.93071	-3.4906	-3.87551	-3.43227	0.475092
PCA_N	P01599	21.7053	20.0265	19.9892	24.3875	20.5737	1.36555e+06	74.1045	Oui	Oui	Oui	-2.68214	-4.36102	-4.39828	-3.81381	0.98023
PCA_N	P01601	20.9997	19.9015	19.4476	23.633	20.1163	733442	58.0385	Oui	Oui	Oui	-2.63322	-3.73147	-4.1853	-3.51667	0.798027
PCA_N	P01602	24.5186	23.8457	23.6225	27.318	23.9956	5.89576e+06	33.9981	Oui	Oui	Oui	-2.79946	-3.47233	-3.69551	-3.32244	0.466453
PCA_N	P01619	26.5429	25.1948	25.7426	28.691	25.8268	3.04741e+07	47.5362	Oui	Oui	Oui	-2.14812	-3.49622	-2.94845	-2.86426	0.677981
PCA_N	P01699	24.4767	24.0026	24.0645	25.2692	24.1813	3.58141e+06	18.6216	Oui	Oui	Oui	-0.79257	-1.26668	-1.20472	-1.08799	0.257711
PCA_N	P01700	26.2404	25.355	24.9226	27.4856	25.506	2.48316e+07	48.3744	Oui	Oui	Oui	-1.24523	-2.13065	-2.56301	-1.97963	0.671744
PCA_N	P01701	24.9844	25.0673	25.1385	25.4855	25.0634	1.8718e+06	5.3335	Oui	Oui	Oui	-0.501072	-0.418193	-0.34696	-0.422075	0.0771289
PCA_N	P01703	22.0202	21.7456	21.7721	23.6096	21.846	408200	10.7884	Oui	Oui	Oui	-1.5894	-1.86408	-1.83753	-1.76367	0.151502
PCA_N	P01704	24.8451	24.2717	24.7499	25.1523	24.6223	5.24033e+06	19.9993	Oui	Oui	Oui	-0.307175	-0.880576	-0.402425	-0.530059	0.30727
PCA_N	P01705	23.5579	21.6156	23.2999	25.1409	22.8245	4.79858e+06	55.6056	Oui	Oui	Oui	-1.58301	-3.52535	-1.84107	-2.31648	1.05484
PCA_N	P01706	26.2812	24.9922	25.8511	27.7756	25.7082	2.41529e+07	41.2979	Oui	Oui	Oui	-1.49446	-2.78341	-1.9245	-2.06745	0.65626
PCA_N	P01709	26.3301	26.0559	25.8372	24.8977	26.0744	1.2285e+07	17.2165	Oui	Oui	Oui	1.4324	1.15823	0.939511	1.17671	0.246964
PCA_N	P01714	19.528	18.7217	18.8797	20.4132	19.0431	174248	31.2896	Oui	Oui	Oui	-0.885173	-1.69149	-1.53353	-1.37006	0.427291
PCA_N	P01717	21.4237	20.5075	20.4028	22.1466	20.778	795323	41.9331	Oui	Oui	Oui	-0.722925	-1.6391	-1.74385	-1.36863	0.56164
PCA_N	P01718	25.7138	24.4979	24.9374	26.7	25.0497	1.62174e+07	43.8883	Oui	Oui	Oui	-0.986227	-2.20209	-1.76267	-1.65033	0.615667
PCA_N	P01721	13.4923	0	0	13.612	4.49743	6653.15	173.205	Oui	Non	Non
PCA_N	P01730	0	0	0		0	0		Non	Non	Non
PCA_N	P01732	20.9446	20.4953	20.7532		20.7311	270269	15.4036	Oui	Oui	Oui
PCA_N	P01742	20.828	20.1124	19.3324	22.1524	20.0909	605122	49.6673	Oui	Oui	Oui	-1.32439	-2.03998	-2.81999	-2.06145	0.74803
PCA_N	P01743	19.4643	17.0669	0	21.5357	12.1771	384168	133.914	Oui	Oui	Non
PCA_N	P01764	0	0	0	18.8476	0	0		Non	Non	Non
PCA_N	P01766	0	0	0	17.6511	0	0		Non	Non	Non
PCA_N	P01767	0	0	0		0	0		Non	Non	Non
PCA_N	P01768;P0DP03	0	0	0	19.7064	0	0		Non	Non	Non
PCA_N	P01772	26.5296	25.3196	25.2616	26.8035	25.7036	3.22411e+07	54.0436	Oui	Oui	Oui	-0.273879	-1.48392	-1.54193	-1.09991	0.715952
PCA_N	P01780	26.484	25.172	25.3627	27.6757	25.6729	3.09386e+07	53.0955	Oui	Oui	Oui	-1.19164	-2.50369	-2.31294	-2.00276	0.708896
PCA_N	P01782	0	0	0	13.8207	0	0		Non	Non	Non
PCA_N	P01814	18.6434	0	0	19.0577	6.21446	236403	173.205	Oui	Non	Non
PCA_N	P01817	20.193	18.2008	0	23.2491	12.7979	623532	124.712	Oui	Oui	Non
PCA_N	P01824	25.3214	25.1194	24.7043	26.0033	25.0483	7.37058e+06	20.9172	Oui	Oui	Oui	-0.681949	-0.883925	-1.29903	-0.954969	0.314616
PCA_N	P01833	21.4201	20.9137	21.1872	21.3067	21.1737	415379	17.3819	Oui	Oui	Oui	0.113449	-0.393007	-0.119513	-0.133023	0.253498
PCA_N	P01834	27.4231	26.7459	26.293	28.9805	26.8206	5.00254e+07	40.0506	Oui	Oui	Oui	-1.55749	-2.23468	-2.68751	-2.15989	0.568711
PCA_N	P01854	0	0	0	17.8691	0	0		Non	Non	Non
PCA_N	P01857	32.0622	31.3221	30.99	31.7325	31.4581	1.22972e+09	39.6615	Oui	Oui	Oui	0.329683	-0.410458	-0.742519	-0.274431	0.548892
PCA_N	P01859	29.0651	28.0327	27.559	29.2125	28.2189	1.91818e+08	55.6539	Oui	Oui	Oui	-0.147414	-1.17983	-1.65358	-0.993609	0.770159
PCA_N	P01860	24.8655	23.3529	23.7886	28.8073	24.0023	1.05429e+07	56.7116	Oui	Oui	Oui	-3.94179	-5.45438	-5.01867	-4.80495	0.778616
PCA_N	P01861	26.9276	26.2382	25.898	29.6314	26.3546	3.38329e+07	37.6855	Oui	Oui	Oui	-2.70386	-3.39324	-3.73342	-3.27684	0.524555
PCA_N	P01871	25.1599	24.0207	23.6857	28.7485	24.2888	1.29563e+07	57.1593	Oui	Oui	Oui	-3.58853	-4.7278	-5.06275	-4.45969	0.772814
PCA_N	P01876	31.1173	30.5643	30.6412	32.3705	30.7743	4.05496e+08	21.7551	Oui	Oui	Oui	-1.25319	-1.80622	-1.72938	-1.59626	0.299585
PCA_N	P01877	27.3217	26.665	26.3509	25.8546	26.7792	4.27157e+07	35.6219	Oui	Oui	Oui	1.46717	0.810412	0.4963	0.924626	0.495409
PCA_N	P01880	21.2355	19.0021	19.0331	23.9704	19.7569	1.11908e+06	95.0929	Oui	Oui	Oui	-2.73489	-4.96834	-4.93734	-4.21352	1.28063
PCA_N	P01889	21.3886	21.3899	21.1691	19.3729	21.3159	224466	8.577	Oui	Oui	Oui	2.01572	2.01706	1.7962	1.94299	0.127127
PCA_N	P01903	0	0	0		0	0		Non	Non	Non
PCA_N	P01911	0	0	0		0	0		Non	Non	Non
PCA_N	P02042	23.6614	22.6496	22.9805	23.8486	23.0972	3.47679e+06	37.0873	Oui	Oui	Oui	-0.187178	-1.199	-0.868125	-0.751436	0.515907
PCA_N	P02144	20.0258	19.0799	19.7078	18.8636	19.6045	258022	31.2378	Oui	Oui	Oui	1.16222	0.216303	0.844231	0.740917	0.481346
PCA_N	P02452	25.2065	25.0577	25.2055	18.4135	25.1566	2.18367e+06	5.83183	Oui	Oui	Oui	6.79309	6.6442	6.79202	6.7431	0.0856513
PCA_N	P02458	19.0474	17.5148	18.2199		18.2607	180522	52.3572	Oui	Oui	Oui
PCA_N	P02461	18.2378	17.6169	17.4276	17.5251	17.7608	70646.4	30.8757	Oui	Oui	Oui	0.712753	0.0917659	-0.0974433	0.235692	0.42384
PCA_N	P02511	0	0	0		0	0		Non	Non	Non
PCA_N	P02533	19.5722	19.644	20.5691		19.9284	437121	41.5716	Oui	Oui	Oui
PCA_N	P02538	20.6104	21.4263	20.615		20.8839	701275	34.9193	Oui	Oui	Oui
PCA_N	P02545	0	15.2283	18.9668	17.1595	11.3984	285377	155.449	Oui	Oui	Non
PCA_N	P02549	21.2928	0	0	20.0792	7.09761	1.48327e+06	173.205	Oui	Non	Non
PCA_N	P02647	34.0323	33.5542	33.2858	34.053	33.6241	3.64035e+09	26.8632	Oui	Oui	Oui	-0.0207139	-0.498789	-0.767223	-0.428909	0.378129
PCA_N	P02649	26.9382	26.4649	26.1852	29.1213	26.5295	2.67537e+07	26.9764	Oui	Oui	Oui	-2.18306	-2.65638	-2.93609	-2.59184	0.380639
PCA_N	P02652	35.8337	36.2676	36.9807	32.0548	36.3607	3.82753e+10	41.0715	Oui	Oui	Oui	3.77897	4.21284	4.92593	4.30591	0.579117
PCA_N	P02654	33.3899	33.3575	33.361	29.5322	33.3694	1.37162e+08	1.23597	Oui	Oui	Oui	3.85764	3.82523	3.8288	3.83722	0.0177713
PCA_N	P02655	31.1457	31.058	31.1555	29.0174	31.1197	8.59377e+07	3.68138	Oui	Oui	Oui	2.12828	2.0406	2.13809	2.10232	0.0536778
PCA_N	P02656	33.535	33.5511	33.9301	30.1364	33.672	2.22467e+09	16.1211	Oui	Oui	Oui	3.39858	3.41468	3.7937	3.53566	0.223621
PCA_N	P02671	30.6037	29.9207	29.7656	32.6286	30.0967	3.88636e+08	32.7433	Oui	Oui	Oui	-2.02486	-2.70784	-2.86293	-2.53188	0.445883
PCA_N	P02675	29.3599	28.5384	28.1188	32.1659	28.6724	2.07035e+08	45.3249	Oui	Oui	Oui	-2.80598	-3.62748	-4.04711	-3.49352	0.631315
PCA_N	P02679	29.3832	28.6141	27.9795	32.1985	28.6589	2.21646e+08	48.3344	Oui	Oui	Oui	-2.8153	-3.58435	-4.21892	-3.53952	0.70288
PCA_N	P02724	0	0	0		0	0		Non	Non	Non
PCA_N	P02730	19.3773	0	0	21.0403	6.45909	393170	173.205	Oui	Non	Non
PCA_N	P02741	20.9933	19.9915	21.1777	22.815	20.7208	700125	38.1758	Oui	Oui	Oui	-1.82177	-2.82355	-1.63731	-2.09421	0.638325
PCA_N	P02743	27.9952	27.2608	26.9762	25.2217	27.4107	7.13947e+07	38.2216	Oui	Oui	Oui	2.77342	2.03905	1.75448	2.18898	0.525758
PCA_N	P02745	24.6191	24.1943	23.9228	26.2625	24.2454	5.02314e+06	24.7574	Oui	Oui	Oui	-1.64332	-2.06815	-2.33967	-2.01705	0.350976
PCA_N	P02746	25.381	25.0336	24.4612	27.4597	24.9586	1.03143e+07	30.595	Oui	Oui	Oui	-2.07866	-2.42607	-2.99849	-2.50108	0.464479
PCA_N	P02747	25.287	24.7533	24.4211	28.5009	24.8205	9.44729e+06	30.9123	Oui	Oui	Oui	-3.21384	-3.74761	-4.07975	-3.6804	0.436851
PCA_N	P02748	26.1919	25.6548	24.7944	28.2321	25.547	2.37784e+07	44.9834	Oui	Oui	Oui	-2.04026	-2.5773	-3.43773	-2.6851	0.70494
PCA_N	P02749	31.686	31.1794	31.4795	28.5611	31.4483	5.12364e+08	17.3082	Oui	Oui	Oui	3.1249	2.6183	2.9184	2.8872	0.254736
PCA_N	P02750	28.6625	27.9763	28.4086	27.4662	28.3492	8.07039e+07	23.1623	Oui	Oui	Oui	1.19631	0.510102	0.942448	0.882953	0.34695
PCA_N	P02751	25.9243	25.6115	25.138	28.5979	25.5579	1.33891e+07	26.4495	Oui	Oui	Oui	-2.67361	-2.98643	-3.4599	-3.03998	0.39587
PCA_N	P02753	27.0087	26.1443	26.0735	28.1158	26.4088	3.6208e+07	38.8202	Oui	Oui	Oui	-1.10709	-1.97148	-2.04234	-1.70697	0.52072
PCA_N	P02760	28.601	28.0122	28.4724	27.7739	28.3619	7.09124e+07	20.2549	Oui	Oui	Oui	0.827172	0.238324	0.698523	0.588007	0.30959
PCA_N	P02763	34.3945	35.7435	35.2999	29.6569	35.146	1.752e+10	42.9381	Oui	Oui	Oui	4.73761	6.08661	5.64294	5.48905	0.687537
PCA_N	P02765	31.226	30.7285	31.0903	30.0366	31.0149	3.75147e+08	17.1121	Oui	Oui	Oui	1.18941	0.691968	1.0537	0.978358	0.257136
PCA_N	P02766	35.5832	35.1471	35.3847	28.5588	35.3717	6.71329e+09	14.9868	Oui	Oui	Oui	7.02439	6.58837	6.82596	6.81291	0.218302
PCA_N	P02768	34.6732	34.1528	34.1589	35.0043	34.3283	4.76611e+09	21.7716	Oui	Oui	Oui	-0.331095	-0.851487	-0.845344	-0.675975	0.298691
PCA_N	P02774	29.0592	28.4777	28.2129	29.1173	28.5832	1.29095e+08	31.1255	Oui	Oui	Oui	-0.0580923	-0.639647	-0.904434	-0.534058	0.432938
PCA_N	P02775	32.4093	32.1994	32.1721	24.6753	32.2603	4.74915e+08	9.20681	Oui	Oui	Oui	7.73405	7.52412	7.49682	7.585	0.129803
PCA_N	P02776	0	0	0		0	0		Non	Non	Non
PCA_N	P02778	0	0	0		0	0		Non	Non	Non
PCA_N	P02786	20.054	19.2602	18.9407	22.5968	19.4183	308343	41.6738	Oui	Oui	Oui	-2.54278	-3.33657	-3.65607	-3.17847	0.573235
PCA_N	P02787	30.409	29.7017	29.304	31.8545	29.8049	3.94032e+08	39.9133	Oui	Oui	Oui	-1.44545	-2.1528	-2.55047	-2.04957	0.559696
PCA_N	P02788	20.4445	20.0087	18.8647	20.1204	19.7726	478504	48.5091	Oui	Oui	Oui	0.324093	-0.111701	-1.25574	-0.347783	0.815948
PCA_N	P02790	34.0393	33.3298	33.7102	30.9056	33.6931	3.43049e+09	24.2126	Oui	Oui	Oui	3.13371	2.42423	2.80462	2.78752	0.355052
PCA_N	P02792	0	0	0		0	0		Non	Non	Non
PCA_N	P02794	17.1138	0	0		5.70459	81884.4	173.205	Oui	Non	Non
PCA_N	P02795;P13640;P80297	0	0	0		0	0		Non	Non	Non
PCA_N	P02818	22.8009	23.571	23.7947		23.3889	3.72878e+06	32.5931	Oui	Oui	Oui
PCA_N	P03950	21.5387	21.1152	21.9542	21.9181	21.536	898636	28.7376	Oui	Oui	Oui	-0.379427	-0.802941	0.0360996	-0.382089	0.419527
PCA_N	P03951	21.4388	20.1185	20.8887	24.4211	20.8153	852621	43.1893	Oui	Oui	Oui	-2.9823	-4.30258	-3.53242	-3.60577	0.663191
PCA_N	P03952	25.4053	24.733	24.1997	26.5416	24.7793	1.27923e+07	41.8997	Oui	Oui	Oui	-1.13626	-1.80854	-2.34191	-1.76224	0.604154
PCA_N	P03956	0	0	0		0	0		Non	Non	Non
PCA_N	P03971	0	0	0		0	0		Non	Non	Non
PCA_N	P03973	0	0	0		0	0		Non	Non	Non
PCA_N	P04003	26.9285	25.8985	24.8495	28.498	25.8921	4.96613e+07	67.5655	Oui	Oui	Oui	-1.5695	-2.59946	-3.6485	-2.60582	1.03951
PCA_N	P04004	30.3027	30.2398	29.91	29.8693	30.1508	1.6828e+08	14.019	Oui	Oui	Oui	0.433408	0.370488	0.0407274	0.281541	0.210911
PCA_N	P04040	20.6171	19.4812	19.2801	21.1384	19.7928	535587	53.9771	Oui	Oui	Oui	-0.521381	-1.65718	-1.85835	-1.34564	0.72088
PCA_N	P04062	0	0	0		0	0		Non	Non	Non
PCA_N	P04066	0	0	0	17.0066	0	0		Non	Non	Non
PCA_N	P04070	23.8752	23.0551	22.8444	24.637	23.2582	4.23544e+06	40.1678	Oui	Oui	Oui	-0.76182	-1.58194	-1.79263	-1.37879	0.544602
PCA_N	P04075	18.5048	19.2521	18.8249	20.5648	18.8606	127702	26.2274	Oui	Oui	Oui	-2.05995	-1.31272	-1.73987	-1.70418	0.374888
PCA_N	P04080	18.7049	18.7997	20.6632		19.3893	703754	82.9862	Oui	Oui	Oui
PCA_N	P04083	20.8876	20.7889	19.7208	19.5177	20.4657	587636	38.1941	Oui	Oui	Oui	1.36985	1.27115	0.203046	0.948016	0.647047
PCA_N	P04085	0	10.282	9.97512		6.75236	660.807	88.0485	Oui	Oui	Non
PCA_N	P04114	24.0403	23.4538	23.42	29.6359	23.638	3.40694e+06	25.5742	Oui	Oui	Oui	-5.59556	-6.18212	-6.21588	-5.99786	0.348803
PCA_N	P04156	22.1248	22.0425	21.8859		22.0177	353343	8.30213	Oui	Oui	Oui
PCA_N	P04179	19.7934	0	19.7747	18.4477	13.1894	521293	86.608	Oui	Oui	Non
PCA_N	P04180	23.2107	22.2977	21.9964	24.7097	22.5016	2.94887e+06	46.4466	Oui	Oui	Oui	-1.499	-2.41193	-2.7133	-2.20807	0.632298
PCA_N	P04196	28.506	28.6611	28.6226	29.2911	28.5965	2.24645e+07	5.52877	Oui	Oui	Oui	-0.785166	-0.630029	-0.668541	-0.694579	0.0807793
PCA_N	P04211	0	0	0	22.175	0	0		Non	Non	Non
PCA_N	P04216	21.8614	21.2756	21.9528		21.6966	815609	23.5092	Oui	Oui	Oui
PCA_N	P04217	28.5604	27.6544	27.6096	29.6273	27.9415	1.08495e+08	40.0894	Oui	Oui	Oui	-1.06694	-1.97296	-2.01776	-1.68589	0.536494
PCA_N	P04233	18.2889	16.6422	16.6773		17.2028	125124	71.1826	Oui	Oui	Oui
PCA_N	P04259	20.9908	21.0278	23.2339		21.7508	4.47705e+06	95.3446	Oui	Oui	Oui
PCA_N	P04264	25.5583	25.0523	27.4754	21.2367	26.0287	8.37502e+07	92.7779	Oui	Oui	Oui	4.32158	3.81558	6.23874	4.79197	1.27823
PCA_N	P04271	0	0	0		0	0		Non	Non	Non
PCA_N	P04275	0	0	0	24.3062	0	0		Non	Non	Non
PCA_N	P04278	22.9873	22.3996	21.8694	24.1285	22.4188	2.26343e+06	38.4079	Oui	Oui	Oui	-1.14125	-1.72888	-2.25912	-1.70975	0.559185
PCA_N	P04279	0	0	0		0	0		Non	Non	Non
PCA_N	P04350	0	0	0		0	0		Non	Non	Non
PCA_N	P04406	21.1579	20.4932	20.6592	20.6564	20.7701	455683	24.9847	Oui	Oui	Oui	0.501523	-0.163109	0.00282502	0.113747	0.345921
PCA_N	P04424	0	0	0		0	0		Non	Non	Non
PCA_N	P04430	22.0091	19.7253	19.2462	24.1982	20.3269	2.01094e+06	105.663	Oui	Oui	Oui	-2.18906	-4.47291	-4.95195	-3.87131	1.47643
PCA_N	P04439	22.0083	21.4367	21.1154	23.1012	21.5201	1.0013e+06	32.2007	Oui	Oui	Oui	-1.09292	-1.66454	-1.98586	-1.58111	0.452279
PCA_N	P04440	0	0	0		0	0		Non	Non	Non
PCA_N	P04632	0	0	0	17.2138	0	0		Non	Non	Non
PCA_N	P04746	0	17.0893	0	18.5313	5.69643	80506.3	173.205	Oui	Non	Non
PCA_N	P04792	18.8249	19.1135	20.6336		19.524	643502	72.6207	Oui	Oui	Oui
PCA_N	P04839	0	0	0		0	0		Non	Non	Non
PCA_N	P04843	13.6378	13.762	14.0893	13.5884	13.8297	2441.38	16.6198	Oui	Oui	Oui	0.0494134	0.173554	0.500862	0.241277	0.233219
PCA_N	P04844	0	0	0		0	0		Non	Non	Non
PCA_N	P04899	0	0	18.4877		6.16257	212223	173.205	Oui	Non	Non
PCA_N	P04921	0	0	0		0	0		Non	Non	Non
PCA_N	P05019	22.3624	22.1784	22.5818	20.0758	22.3742	768906	14.0515	Oui	Oui	Oui	2.28655	2.10256	2.50602	2.29838	0.201991
PCA_N	P05023	0	0	0		0	0		Non	Non	Non
PCA_N	P05026	18.0799	18.4708	18.3578		18.3029	44060.4	13.5388	Oui	Oui	Oui
PCA_N	P05060	19.6334	19.404	19.6959		19.5778	81417.4	10.3659	Oui	Oui	Oui
PCA_N	P05062	19.3384	18.633	17.7164	21.5744	18.5626	224550	52.4336	Oui	Oui	Oui	-2.23607	-2.94143	-3.8581	-3.01187	0.813304
PCA_N	P05067	17.5995	18.491	17.5406		17.877	100416	39.7593	Oui	Oui	Oui
PCA_N	P05089	16.5569	17.1657	16.1171		16.6132	38669.5	36.8853	Oui	Oui	Oui
PCA_N	P05090	32.4055	32.8207	32.6504	22.8477	32.6256	9.50491e+08	14.2455	Oui	Oui	Oui	9.55788	9.97308	9.80272	9.77789	0.208711
PCA_N	P05091	0	0	0		0	0		Non	Non	Non
PCA_N	P05106	0	0	0		0	0		Non	Non	Non
PCA_N	P05107	0	0	0	17.4904	0	0		Non	Non	Non
PCA_N	P05109	25.1978	24.6734	28.3619	19.9056	26.0777	1.80435e+08	131.955	Oui	Oui	Oui	5.29216	4.76776	8.45632	6.17208	1.99551
PCA_N	P05114	16.4509	15.7248	15.7507		15.9755	20176.7	30.4364	Oui	Oui	Oui
PCA_N	P05121	17.309	16.6366	0		11.3152	82063	93.1613	Oui	Oui	Non
PCA_N	P05141	0	0	0		0	0		Non	Non	Non
PCA_N	P05154	26.1831	26.0218	25.7049	24.7448	25.9699	1.08587e+07	16.369	Oui	Oui	Oui	1.43822	1.27697	0.960033	1.22507	0.243281
PCA_N	P05155	31.5107	31.1772	31.499	29.4067	31.3956	3.5761e+08	12.5881	Oui	Oui	Oui	2.10395	1.77051	2.09227	1.98891	0.189232
PCA_N	P05156	25.4729	24.8748	24.7409	26.5958	25.0295	1.00055e+07	28.486	Oui	Oui	Oui	-1.1229	-1.72102	-1.8549	-1.56627	0.389766
PCA_N	P05160	24.4144	23.6893	22.7437	25.47	23.6158	7.6973e+06	53.8155	Oui	Oui	Oui	-1.05568	-1.78073	-2.7263	-1.85424	0.837733
PCA_N	P05164	0	0	0	17.681	0	0		Non	Non	Non
PCA_N	P05186	19.409	19.4319	19.45	16.3175	19.4303	10047.1	1.42202	Oui	Oui	Oui	3.09151	3.11436	3.13248	3.11278	0.0205327
PCA_N	P05198	16.6048	17.2529	17.2851		17.0476	33697.3	24.3264	Oui	Oui	Oui
PCA_N	P05204	0	0	19.1045		6.36815	325429	173.205	Oui	Non	Non
PCA_N	P05362	27.2062	27.1751	27.2594	20.5987	27.2136	4.61398e+06	2.96379	Oui	Oui	Oui	6.60747	6.5764	6.66064	6.61484	0.0426051
PCA_N	P05386	0	0	0		0	0		Non	Non	Non
PCA_N	P05387	18.6226	15.272	17.8859	15.7108	17.2601	182408	79.8429	Oui	Oui	Oui	2.91178	-0.438806	2.17506	1.54935	1.76075
PCA_N	P05388	0	0	0		0	0		Non	Non	Non
PCA_N	P05408	21.8114	22.2523	22.2513		22.105	758516	16.6485	Oui	Oui	Oui
PCA_N	P05413	0	0	0		0	0		Non	Non	Non
PCA_N	P05451	25.6589	25.6566	25.9146	19.0587	25.7434	5.95482e+06	10.5629	Oui	Oui	Oui	6.60015	6.59791	6.85584	6.68463	0.148273
PCA_N	P05452	24.8722	24.3479	24.5208	24.06	24.5803	4.8133e+06	18.9665	Oui	Oui	Oui	0.812231	0.287958	0.460872	0.520353	0.26715
PCA_N	P05455	0	0	0		0	0		Non	Non	Non
PCA_N	P05543	29.3484	29.0455	29.0193	25.5697	29.1377	7.77714e+07	13.095	Oui	Oui	Oui	3.77875	3.47584	3.44967	3.56808	0.182908
PCA_N	P05546	26.5693	25.922	25.5241	28.2772	26.0051	2.6345e+07	37.386	Oui	Oui	Oui	-1.70791	-2.35514	-2.75307	-2.27204	0.527513
PCA_N	P05556	23.7841	23.8024	23.5148	20.2299	23.7004	1.47615e+06	10.7851	Oui	Oui	Oui	3.55418	3.57253	3.28492	3.47054	0.161013
PCA_N	P05771	0	0	0		0	0		Non	Non	Non
PCA_N	P05783	18.4017	18.8082	18.6122	17.0082	18.6074	56371.3	14.0222	Oui	Oui	Oui	1.39351	1.80003	1.60401	1.59918	0.203307
PCA_N	P05787	19.0683	18.6346	19.2832		18.9954	116582	21.9319	Oui	Oui	Oui
PCA_N	P05976	0	0	0		0	0		Non	Non	Non
PCA_N	P05981	0	0	0	17.1515	0	0		Non	Non	Non
PCA_N	P05997	12.4766	11.7859	11.476		11.9128	1488.63	36.9721	Oui	Oui	Oui
PCA_N	P06127	0	0	0		0	0		Non	Non	Non
PCA_N	P06132	0	0	0		0	0		Non	Non	Non
PCA_N	P06239	0	0	0		0	0		Non	Non	Non
PCA_N	P06241	0	0	0		0	0		Non	Non	Non
PCA_N	P06276	26.3441	26.1805	25.9866	24.5776	26.1704	9.34899e+06	12.3159	Oui	Oui	Oui	1.76649	1.60291	1.409	1.5928	0.178957
PCA_N	P06280	0	0	0		0	0		Non	Non	Non
PCA_N	P06310	26.8488	25.3753	25.3335	28.6793	25.8525	4.50147e+07	65.3435	Oui	Oui	Oui	-1.83053	-3.30401	-3.34582	-2.82679	0.863038
PCA_N	P06312	26.7614	25.7505	25.4265	27.2881	25.9794	3.68037e+07	51.282	Oui	Oui	Oui	-0.526767	-1.53766	-1.86164	-1.30869	0.696271
PCA_N	P06331	20.3868	0	19.2402	22.4043	13.209	686566	103.49	Oui	Oui	Non
PCA_N	P06396	26.4734	25.5067	24.8944	28.8005	25.6248	3.21033e+07	55.9844	Oui	Oui	Oui	-2.3271	-3.29379	-3.90605	-3.17565	0.796075
PCA_N	P06454	23.835	23.8731	23.761	19.3706	23.823	583409	3.92922	Oui	Oui	Oui	4.46437	4.50255	4.39037	4.45243	0.0570371
PCA_N	P06576	0	0	0		0	0		Non	Non	Non
PCA_N	P06681	23.8822	23.2159	22.7669	25.9963	23.2883	4.25808e+06	39.4981	Oui	Oui	Oui	-2.11414	-2.78043	-3.22939	-2.70798	0.561143
PCA_N	P06702	25.3731	25.1768	29.1041	20.0666	26.5513	3.09666e+08	141.096	Oui	Oui	Oui	5.30651	5.11025	9.03749	6.48475	2.21291
PCA_N	P06703	22.2044	21.0159	23.259	21.1459	22.1598	4.02374e+06	71.0435	Oui	Oui	Oui	1.05857	-0.130007	2.11311	1.01389	1.12222
PCA_N	P06727	28.4501	27.8524	27.5647	30.1618	27.9558	8.72578e+07	32.4144	Oui	Oui	Oui	-1.71164	-2.30935	-2.59702	-2.206	0.451645
PCA_N	P06730	0	0	0		0	0		Non	Non	Non
PCA_N	P06731	19.5061	19.9676	19.3014		19.5917	196775	24.4341	Oui	Oui	Oui
PCA_N	P06732	18.3816	17.6613	17.4035	18.1692	17.8155	88922.3	36.9393	Oui	Oui	Oui	0.212367	-0.507941	-0.765769	-0.353781	0.506963
PCA_N	P06733	19.6435	19.1588	18.8534	19.5151	19.2186	176247	28.1559	Oui	Oui	Oui	0.128399	-0.356362	-0.661714	-0.296559	0.398437
PCA_N	P06737	0	0	0	12.8985	0	0		Non	Non	Non
PCA_N	P06744	0	0	0	16.9096	0	0		Non	Non	Non
PCA_N	P06748	19.5842	0	0		6.52808	453821	173.205	Oui	Non	Non
PCA_N	P06753	0	0	0		0	0		Non	Non	Non
PCA_N	P06756	0	0	0		0	0		Non	Non	Non
PCA_N	P06858	19.775	18.7027	18.4961		18.9913	289481	51.28	Oui	Oui	Oui
PCA_N	P06865	0	0	0		0	0		Non	Non	Non
PCA_N	P06870	15.2496	14.795	14.4801		14.8416	8177.72	27.1876	Oui	Oui	Oui
PCA_N	P07093	16.88	15.5043	15.9553		16.1132	38825.7	50.5037	Oui	Oui	Oui
PCA_N	P07108	19.4177	17.7611	18.5285		18.5691	243861	56.2508	Oui	Oui	Oui
PCA_N	P07148	23.7623	23.8855	23.8168	18.5072	23.8215	636410	4.2902	Oui	Oui	Oui	5.25507	5.37831	5.30959	5.31432	0.0617579
PCA_N	P07195	19.8629	0	0	22.16	6.62097	550520	173.205	Oui	Non	Non
PCA_N	P07203	0	0	0		0	0		Non	Non	Non
PCA_N	P07225	26.0886	25.6706	25.0402	27.3758	25.5998	1.84314e+07	34.7171	Oui	Oui	Oui	-1.28716	-1.70521	-2.33561	-1.77599	0.527799
PCA_N	P07237	0	0	0	20.2425	0	0		Non	Non	Non
PCA_N	P07305	16.9678	16.4285	16.1451		16.5138	28719.5	29.8285	Oui	Oui	Oui
PCA_N	P07306	15.3137	16.3288	0		10.5475	41157.7	100.352	Oui	Oui	Non
PCA_N	P07307	22.9409	22.5394	22.552	19.6155	22.6775	1.11418e+06	16.4678	Oui	Oui	Oui	3.32544	2.92395	2.93656	3.06198	0.228247
PCA_N	P07311	0	0	0		0	0		Non	Non	Non
PCA_N	P07327	0	0	0		0	0		Non	Non	Non
PCA_N	P07333	26.1381	26.2066	26.4136	20.7073	26.2528	8.13684e+06	10.1422	Oui	Oui	Oui	5.43087	5.4993	5.70639	5.54552	0.143455
PCA_N	P07339	19.3086	18.3668	21.2482	19.4254	19.6412	1.1635e+06	100.354	Oui	Oui	Oui	-0.11678	-1.05866	1.82277	0.215776	1.46922
PCA_N	P07355	19.7446	20.3154	19.898	18.75	19.986	223216	21.1892	Oui	Oui	Oui	0.994626	1.56543	1.14804	1.23603	0.295398
PCA_N	P07357	24.4494	23.5944	23.1873	26.8828	23.7437	6.9889e+06	46.4626	Oui	Oui	Oui	-2.43336	-3.28842	-3.69551	-3.1391	0.644186
PCA_N	P07358	24.552	23.6833	22.9726	26.0455	23.736	8.35786e+06	54.1566	Oui	Oui	Oui	-1.49352	-2.36221	-3.07294	-2.30956	0.791023
PCA_N	P07359	24.519	24.5851	24.5269	22.187	24.5437	616218	2.51914	Oui	Oui	Oui	2.33202	2.39812	2.33991	2.35668	0.0361004
PCA_N	P07360	24.6992	23.9045	23.2217	26.5277	23.9418	8.87827e+06	50.5169	Oui	Oui	Oui	-1.82846	-2.62323	-3.30593	-2.58587	0.739448
PCA_N	P07384	17.4774	16.8399	16.5596		16.959	44823.9	33.9246	Oui	Oui	Oui
PCA_N	P07437	0	17.2271	0	17.6849	5.74235	88572.5	173.205	Oui	Non	Non
PCA_N	P07451	0	0	0	18.9937	0	0		Non	Non	Non
PCA_N	P07476	0	0	0		0	0		Non	Non	Non
PCA_N	P07477	24.6068	24.527	24.7517	19.5424	24.6285	2.07321e+06	7.97671	Oui	Oui	Oui	5.0644	4.9846	5.20935	5.08611	0.113939
PCA_N	P07478	0	0	0		0	0		Non	Non	Non
PCA_N	P07585	19.7417	18.5883	19.3207		19.2169	241547	37.6315	Oui	Oui	Oui
PCA_N	P07602	0	0	0		0	0		Non	Non	Non
PCA_N	P07686	0	0	15.1705		5.05683	21292	173.205	Oui	Non	Non
PCA_N	P07711	19.3746	18.6294	18.6887	18.6129	18.8976	153652	30.5719	Oui	Oui	Oui	0.761736	0.0164816	0.0757913	0.28467	0.414215
PCA_N	P07737	18.1182	17.8018	16.9515	18.9662	17.6239	79992.6	37.51	Oui	Oui	Oui	-0.847977	-1.16438	-2.0147	-1.34235	0.603377
PCA_N	P07738	0	0	0	19.4685	0	0		Non	Non	Non
PCA_N	P07741	0	0	0		0	0		Non	Non	Non
PCA_N	P07766	0	0	0		0	0		Non	Non	Non
PCA_N	P07814	0	12.4038	0		4.13462	3128.74	173.205	Oui	Non	Non
PCA_N	P07858	19.2058	0	18.6799	19.9417	12.6286	309879	90.7258	Oui	Oui	Non
PCA_N	P07900	21.0395	20.4074	20.4195	20.791	20.6221	438147	26.5623	Oui	Oui	Oui	0.248493	-0.383613	-0.371558	-0.168892	0.361517
PCA_N	P07910	19.5899	17.9253	18.313		18.6094	292260	64.294	Oui	Oui	Oui
PCA_N	P07911	24.0897	23.879	23.8822	20.2591	23.9503	1.391e+06	8.56127	Oui	Oui	Oui	3.83059	3.61984	3.62309	3.69117	0.120747
PCA_N	P07942	0	0	0	17.9726	0	0		Non	Non	Non
PCA_N	P07947	0	0	0		0	0		Non	Non	Non
PCA_N	P07948	0	0	0		0	0		Non	Non	Non
PCA_N	P07949	0	0	0		0	0		Non	Non	Non
PCA_N	P07951	0	0	0		0	0		Non	Non	Non
PCA_N	P07954	0	0	0		0	0		Non	Non	Non
PCA_N	P07988	0	0	0		0	0		Non	Non	Non
PCA_N	P07996	0	0	20.468	21.9679	6.82268	837400	173.205	Oui	Non	Non
PCA_N	P07998	20.3295	0	0		6.77649	760717	173.205	Oui	Non	Non
PCA_N	P08123	26.7874	26.3764	26.6563		26.6067	1.45697e+07	14.1587	Oui	Oui	Oui
PCA_N	P08133	0	0	0		0	0		Non	Non	Non
PCA_N	P08134	0	0	0		0	0		Non	Non	Non
PCA_N	P08174	24.4752	23.7545	24.356		24.1952	4.84916e+06	24.6788	Oui	Oui	Oui
PCA_N	P08185	31.5237	31.4728	31.5012	27.2628	31.4992	5.36176e+07	1.76625	Oui	Oui	Oui	4.26082	4.20992	4.23839	4.23638	0.0255092
PCA_N	P08195	18.141	0	17.6557	19.7817	11.9322	148892	90.1374	Oui	Oui	Non
PCA_N	P08217	0	0	0		0	0		Non	Non	Non
PCA_N	P08237	0	0	0		0	0		Non	Non	Non
PCA_N	P08238	16.7138	16.8722	15.9167	17.1207	16.5009	30586.8	31.7172	Oui	Oui	Oui	-0.406901	-0.248422	-1.20394	-0.619754	0.512086
PCA_N	P08246	8.07345	7.40435	7.09035		7.52272	69.2893	36.1478	Oui	Oui	Oui
PCA_N	P08253	20.1691	0	20.3002	21.4087	13.4898	715248	86.8697	Oui	Oui	Non
PCA_N	P08254	0	0	0		0	0		Non	Non	Non
PCA_N	P08263;P09210;Q16772;Q7RTV2	0	0	0		0	0		Non	Non	Non
PCA_N	P08294	22.0203	21.0375	21.1225	21.1816	21.3934	1.17728e+06	40.6464	Oui	Oui	Oui	0.8387	-0.144075	-0.0590395	0.211862	0.54452
PCA_N	P08311	18.478	17.648	17.8553		17.9938	84562.8	31.4105	Oui	Oui	Oui
PCA_N	P08319	0	0	0		0	0		Non	Non	Non
PCA_N	P08397	0	0	0		0	0		Non	Non	Non
PCA_N	P08476	0	0	0		0	0		Non	Non	Non
PCA_N	P08493	23.0215	22.4832	22.9442	22.0005	22.8163	1.42009e+06	18.9784	Oui	Oui	Oui	1.021	0.482736	0.943759	0.81583	0.291041
PCA_N	P08514	0	0	0		0	0		Non	Non	Non
PCA_N	P08519	26.0937	25.8546	25.1634	25.6882	25.7039	1.73746e+07	30.6856	Oui	Oui	Oui	0.405429	0.166362	-0.52485	0.0156469	0.483106
PCA_N	P08567	0	0	0		0	0		Non	Non	Non
PCA_N	P08571	24.229	23.5231	23.478	23.3699	23.7433	4.50331e+06	31.1281	Oui	Oui	Oui	0.859035	0.153177	0.108091	0.373434	0.421147
PCA_N	P08572	20.2053	20.5386	20.4874		20.4104	168174	12.0066	Oui	Oui	Oui
PCA_N	P08574	0	0	0		0	0		Non	Non	Non
PCA_N	P08575	23.0222	22.742	22.7097		22.8246	916033	12.2719	Oui	Oui	Oui
PCA_N	P08581	19.198	18.3531	0	19.0529	12.517	301360	96.5629	Oui	Oui	Non
PCA_N	P08582	0	0	0		0	0		Non	Non	Non
PCA_N	P08590	0	0	16.5334		5.51115	54764.6	173.205	Oui	Non	Non
PCA_N	P08603	28.11	27.3242	26.5705	29.6632	27.3349	9.62582e+07	51.8081	Oui	Oui	Oui	-1.55326	-2.33906	-3.09276	-2.32836	0.769808
PCA_N	P08621	0	0	0		0	0		Non	Non	Non
PCA_N	P08631	0	0	0		0	0		Non	Non	Non
PCA_N	P08637	27.7214	27.9227	28.3984	22.1594	28.0142	6.89565e+07	24.9382	Oui	Oui	Oui	5.56201	5.76335	6.23899	5.85478	0.347626
PCA_N	P08648	0	0	0		0	0		Non	Non	Non
PCA_N	P08670	18.1625	17.7729	17.6023	17.7768	17.8459	48915.6	20.4856	Oui	Oui	Oui	0.385652	-0.00388194	-0.174523	0.0690822	0.287127
PCA_N	P08697	28.6217	28.5165	28.4097	28.3889	28.516	2.82204e+07	7.3387	Oui	Oui	Oui	0.232745	0.127598	0.020794	0.127046	0.105977
PCA_N	P08708	14.5717	15.0354	14.1591		14.5887	7698.28	30.2978	Oui	Oui	Oui
PCA_N	P08709	20.3704	20.6775	20.1404	21.8623	20.3961	263025	18.84	Oui	Oui	Oui	-1.49195	-1.18484	-1.72197	-1.46625	0.269485
PCA_N	P08754	0	0	0		0	0		Non	Non	Non
PCA_N	P08758	0	15.679	14.6605		10.1132	26232.4	100.429	Oui	Oui	Non
PCA_N	P08779	21.6669	22.0521	22.5893		22.1028	1.51493e+06	32.4895	Oui	Oui	Oui
PCA_N	P08833	19.8493	0	0	19.8758	6.61643	545340	173.205	Oui	Non	Non
PCA_N	P08865	0	0	0		0	0		Non	Non	Non
PCA_N	P08887	18.6015	19.7827	0		12.7947	452018	104.336	Oui	Oui	Non
PCA_N	P09012	0	0	0		0	0		Non	Non	Non
PCA_N	P09093	0	0	0		0	0		Non	Non	Non
PCA_N	P09104	0	0	0		0	0		Non	Non	Non
PCA_N	P09110	0	0	0		0	0		Non	Non	Non
PCA_N	P09172	19.1089	18.0731	0	21.7991	12.394	282718	100.832	Oui	Oui	Non
PCA_N	P09211	0	0	0		0	0		Non	Non	Non
PCA_N	P09228	0	0	0		0	0		Non	Non	Non
PCA_N	P09237	0	0	0		0	0		Non	Non	Non
PCA_N	P09238	0	0	0		0	0		Non	Non	Non
PCA_N	P09326	23.188	23.1613	23.0746		23.1413	376810	4.07049	Oui	Oui	Oui
PCA_N	P09382	0	0	0	18.7497	0	0		Non	Non	Non
PCA_N	P09417	0	0	0		0	0		Non	Non	Non
PCA_N	P09429	18.9216	0	17.9035		12.275	248289	100.422	Oui	Oui	Non
PCA_N	P09467	0	0	0	16.0178	0	0		Non	Non	Non
PCA_N	P09486	21.2851	21.0738	20.8979	19.5716	21.0856	301963	13.4876	Oui	Oui	Oui	1.7135	1.50227	1.32632	1.51403	0.193853
PCA_N	P09488	0	0	0		0	0		Non	Non	Non
PCA_N	P09493	18.9242	18.1247	18.1807		18.4099	119064	33.0613	Oui	Oui	Oui
PCA_N	P09496	0	0	0		0	0		Non	Non	Non
PCA_N	P09497	0	0	0		0	0		Non	Non	Non
PCA_N	P09525	0	0	0		0	0		Non	Non	Non
PCA_N	P09529	0	0	0		0	0		Non	Non	Non
PCA_N	P09543	0	0	0		0	0		Non	Non	Non
PCA_N	P09601	0	0	0		0	0		Non	Non	Non
PCA_N	P09603	24.0124	24.2827	24.046	17.1187	24.1137	1.90838e+06	10.4756	Oui	Oui	Oui	6.89366	7.16395	6.92728	6.99497	0.147308
PCA_N	P09619	24.3282	24.4663	24.3394	19.139	24.3779	1.17701e+06	5.39356	Oui	Oui	Oui	5.18921	5.3273	5.20039	5.23897	0.0767006
PCA_N	P09622	0	0	0		0	0		Non	Non	Non
PCA_N	P09651	0	0	0		0	0		Non	Non	Non
PCA_N	P09668	17.2533	0	17.9982	17.6643	11.7505	131725	94.5283	Oui	Oui	Non
PCA_N	P09669	0	0	16.5098		5.50326	53873.9	173.205	Oui	Non	Non
PCA_N	P09681	21.1738	20.7813	21.2732		21.0761	383391	17.1612	Oui	Oui	Oui
PCA_N	P09769	0	0	0		0	0		Non	Non	Non
PCA_N	P09871	26.5103	25.6666	25.0003	27.7169	25.7257	3.16921e+07	52.1233	Oui	Oui	Oui	-1.20663	-2.05033	-2.71662	-1.99119	0.756732
PCA_N	P09884	0	11.5355	0		3.84517	1713.84	173.205	Oui	Non	Non
PCA_N	P09912	0	0	0		0	0		Non	Non	Non
PCA_N	P09913	0	0	0	19.4487	0	0		Non	Non	Non
PCA_N	P09958	0	0	0		0	0		Non	Non	Non
PCA_N	P09960	0	0	0	17.9913	0	0		Non	Non	Non
PCA_N	P09972	0	0	0		0	0		Non	Non	Non
PCA_N	P0C0L4	24.5394	24.0564	23.6223	28.3141	24.0727	5.77702e+06	31.6598	Oui	Oui	Oui	-3.77471	-4.25774	-4.69179	-4.24141	0.458755
PCA_N	P0C0L5	28.7158	28.2581	27.8238	30.6596	28.2659	1.02203e+08	30.6774	Oui	Oui	Oui	-1.9438	-2.40158	-2.83588	-2.39375	0.446093
PCA_N	P0C0S8;Q6FI13;Q96KK5;Q99878	0	0	19.2823		6.42743	368114	173.205	Oui	Non	Non
PCA_N	P0C862	0	0	0		0	0		Non	Non	Non
PCA_N	P0DJD8	18.6979	0	17.3203		12.0061	214488	109.267	Oui	Oui	Non
PCA_N	P0DJI8	24.3183	23.933	23.8781	26.6148	24.0431	3.01803e+06	17.2947	Oui	Oui	Oui	-2.29652	-2.68182	-2.73669	-2.57168	0.239866
PCA_N	P0DJI9	24.2639	23.9088	23.6267	25.5174	23.9331	3.62581e+06	22.2686	Oui	Oui	Oui	-1.25354	-1.60859	-1.89078	-1.58431	0.319312
PCA_N	P0DMM9;P0DMN0	0	0	0		0	0		Non	Non	Non
PCA_N	P0DMV8;P0DMV9	0	0	0	16.0449	0	0		Non	Non	Non
PCA_N	P0DOY3	31.6103	30.6517	30.8431	32.9212	31.035	8.58046e+08	37.3536	Oui	Oui	Oui	-1.31089	-2.26941	-2.07807	-1.88613	0.50727
PCA_N	P0DP01	19.0723	0	0	20.243	6.35743	318254	173.205	Oui	Non	Non
PCA_N	P0DP07	0	0	0		0	0		Non	Non	Non
PCA_N	P0DP08	0	0	0		0	0		Non	Non	Non
PCA_N	P0DP23;P0DP24;P0DP25	20.689	19.9036	20.8433	19.8281	20.4786	474522	31.2694	Oui	Oui	Oui	0.860877	0.0754542	1.01518	0.650504	0.503949
PCA_N	P0DP57	16.5985	16.4879	15.1949		16.0938	33721	44.2447	Oui	Oui	Oui
PCA_N	P0DP58	22.241	21.5404	21.7437		21.8417	994749	25.9084	Oui	Oui	Oui
PCA_N	P0DTE1	20.0893	18.3218	0	23.5238	12.8037	573377	119.19	Oui	Oui	Non
PCA_N	P0DTE7;P0DTE8;P0DUB6	0	0	0		0	0		Non	Non	Non
PCA_N	P10124	20.345	19.9703	19.3541		19.8898	331212	32.8011	Oui	Oui	Oui
PCA_N	P10153	24.9954	25.2495	25.2672		25.1707	3.86833e+06	10.205	Oui	Oui	Oui
PCA_N	P10253	0	0	11.4194		3.80645	1581.28	173.205	Oui	Non	Non
PCA_N	P10301	0	0	0		0	0		Non	Non	Non
PCA_N	P10321	0	0	0		0	0		Non	Non	Non
PCA_N	P10412	20.9024	20.8087	21.3102		21.0071	409849	19.2213	Oui	Oui	Oui
PCA_N	P10451	25.7522	25.8445	25.8135	18.9959	25.8034	1.89791e+06	3.23988	Oui	Oui	Oui	6.75631	6.84862	6.81766	6.80753	0.0469842
PCA_N	P10586	0	0	0	19.6145	0	0		Non	Non	Non
PCA_N	P10599	24.8273	24.3085	24.7191	17.8692	24.6183	4.69595e+06	18.0234	Oui	Oui	Oui	6.95811	6.43922	6.84986	6.74907	0.273737
PCA_N	P10606	0	0	0		0	0		Non	Non	Non
PCA_N	P10619	0	0	16.5222		5.50741	54340.8	173.205	Oui	Non	Non
PCA_N	P10643	24.0702	23.0822	22.1071	26.0131	23.0865	6.6688e+06	64.5115	Oui	Oui	Oui	-1.94291	-2.93095	-3.90605	-2.92664	0.981578
PCA_N	P10644	0	0	0		0	0		Non	Non	Non
PCA_N	P10645	22.8375	22.4256	22.735		22.666	961307	14.341	Oui	Oui	Oui
PCA_N	P10646	20.8621	21.3418	20.3574	20.4722	20.8538	659496	33.4933	Oui	Oui	Oui	0.38992	0.869627	-0.114781	0.381589	0.492257
PCA_N	P10720	27.6326	27.6138	27.9072	22.0479	27.7179	2.59994e+07	11.7259	Oui	Oui	Oui	5.58469	5.56584	5.85925	5.66993	0.164232
PCA_N	P10721	26.613	26.5581	26.6534	20.387	26.6082	3.3866e+06	3.30938	Oui	Oui	Oui	6.22605	6.17112	6.26649	6.22122	0.0478698
PCA_N	P10747	21.3319	21.2071	21.1584		21.2325	154797	6.2746	Oui	Oui	Oui
PCA_N	P10768	0	0	0		0	0		Non	Non	Non
PCA_N	P10809	0	0	0		0	0		Non	Non	Non
PCA_N	P10909	31.2107	31.2962	30.8653	29.9746	31.1241	3.57425e+08	15.1489	Oui	Oui	Oui	1.23606	1.32158	0.890692	1.14945	0.22813
PCA_N	P10912	21.6997	21.7674	21.8724		21.7799	218661	6.06526	Oui	Oui	Oui
PCA_N	P10916	0	0	0		0	0		Non	Non	Non
PCA_N	P11021	21.1673	20.4818	20.2495	22.3647	20.6328	587289	34.7798	Oui	Oui	Oui	-1.19742	-1.88295	-2.11523	-1.73187	0.477192
PCA_N	P11047	19.9591	19.251	18.5222		19.2441	324229	48.1604	Oui	Oui	Oui
PCA_N	P11142	0	0	0	19.0245	0	0		Non	Non	Non
PCA_N	P11150	0	0	0		0	0		Non	Non	Non
PCA_N	P11166	18.5253	0	0		6.1751	217828	173.205	Oui	Non	Non
PCA_N	P11169	0	0	0		0	0		Non	Non	Non
PCA_N	P11171	19.6248	18.9953	18.5981	19.3305	19.0727	210936	36.6247	Oui	Oui	Oui	0.29427	-0.335212	-0.732413	-0.257785	0.517703
PCA_N	P11177	0	0	0		0	0		Non	Non	Non
PCA_N	P11215	0	0	0	15.9691	0	0		Non	Non	Non
PCA_N	P11216	0	0	0		0	0		Non	Non	Non
PCA_N	P11226	23.0905	21.9638	21.7052	23.5233	22.2532	3.00768e+06	54.88	Oui	Oui	Oui	-0.432783	-1.55947	-1.81806	-1.27011	0.736579
PCA_N	P11233	0	0	0		0	0		Non	Non	Non
PCA_N	P11234	0	0	0		0	0		Non	Non	Non
PCA_N	P11277	20.51	0	0	20.1888	6.83668	862140	173.205	Oui	Non	Non
PCA_N	P11279	27.2944	27.4543	27.303	20.1573	27.3506	1.08684e+07	6.34239	Oui	Oui	Oui	7.13708	7.29699	7.14563	7.19324	0.0899591
PCA_N	P11362	27.4812	27.2632	27.3009	20.3586	27.3484	1.41029e+07	8.23492	Oui	Oui	Oui	7.12261	6.90457	6.94229	6.98982	0.116531
PCA_N	P11413	0	0	0		0	0		Non	Non	Non
PCA_N	P11586	0	0	0		0	0		Non	Non	Non
PCA_N	P11597	21.0111	0	0	23.5247	7.00371	1.22018e+06	173.205	Oui	Non	Non
PCA_N	P11678	0	0	0		0	0		Non	Non	Non
PCA_N	P11684	23.7445	24.6843	25.0142		24.481	1.00651e+07	40.3145	Oui	Oui	Oui
PCA_N	P11717	0	0	0	19.1776	0	0		Non	Non	Non
PCA_N	P11766	0	0	0		0	0		Non	Non	Non
PCA_N	P11940	17.166	16.4874	0	17.3161	11.2178	74286.6	93.2743	Oui	Oui	Non
PCA_N	P12104	16.3309	0	16.5082		10.9464	50989	87.0908	Oui	Oui	Non
PCA_N	P12109	17.9078	17.4416	17.3179	19.7129	17.5558	44042.5	22.497	Oui	Oui	Oui	-1.80506	-2.27135	-2.39497	-2.15713	0.3111
PCA_N	P12110	0	0	15.3241		5.10804	23684.5	173.205	Oui	Non	Non
PCA_N	P12111	21.5976	20.8697	20.7192	21.081	21.0622	786532	34.62	Oui	Oui	Oui	0.516636	-0.21132	-0.361817	-0.0188335	0.469796
PCA_N	P12236	0	0	0		0	0		Non	Non	Non
PCA_N	P12259	23.331	22.6612	22.4205	25.0291	22.8042	2.60721e+06	34.3075	Oui	Oui	Oui	-1.69806	-2.36787	-2.60856	-2.22483	0.471801
PCA_N	P12273	22.6057	23.6997	23.4289		23.2448	3.6966e+06	35.4308	Oui	Oui	Oui
PCA_N	P12314	0	16.696	17.1076		11.2679	73533.7	89.1714	Oui	Oui	Non
PCA_N	P12318	25.9358	26.2233	26.286	20.7629	26.1484	9.34054e+06	12.4898	Oui	Oui	Oui	5.17292	5.4604	5.52314	5.38549	0.186738
PCA_N	P12319	18.9194	18.9801	18.9414		18.947	10810.1	2.13875	Oui	Oui	Oui
PCA_N	P12429	0	0	0		0	0		Non	Non	Non
PCA_N	P12532	0	0	0		0	0		Non	Non	Non
PCA_N	P12643	0	17.8631	0		5.95437	137648	173.205	Oui	Non	Non
PCA_N	P12724	18.1497	18.5637	18.6367		18.45	62429.1	17.2481	Oui	Oui	Oui
PCA_N	P12814	0	0	0		0	0		Non	Non	Non
PCA_N	P12821	0	0	0	22.7176	0	0		Non	Non	Non
PCA_N	P12829	0	0	0		0	0		Non	Non	Non
PCA_N	P12830	20.5317	19.8092	19.5475	20.7356	19.9628	396183	37.1324	Oui	Oui	Oui	-0.203908	-0.926439	-1.18811	-0.772818	0.509766
PCA_N	P12838	0	0	0		0	0		Non	Non	Non
PCA_N	P12883	16.4944	15.6536	15.6319		15.9266	23767	36.631	Oui	Oui	Oui
PCA_N	P12931	0	0	0		0	0		Non	Non	Non
PCA_N	P12955	18.1284	0	0	21.2	6.04279	165432	173.205	Oui	Non	Non
PCA_N	P13010	0	0	0		0	0		Non	Non	Non
PCA_N	P13073	0	0	0		0	0		Non	Non	Non
PCA_N	P13164;Q01628;Q01629	0	0	0		0	0		Non	Non	Non
PCA_N	P13224	0	0	0		0	0		Non	Non	Non
PCA_N	P13284	19.861	19.824	20.0654		19.9168	91458.9	9.21477	Oui	Oui	Oui
PCA_N	P13473	28.8638	29.0723	28.8811	21.3338	28.939	4.22496e+07	8.19138	Oui	Oui	Oui	7.52996	7.73842	7.54722	7.6052	0.115695
PCA_N	P13489	0	0	0		0	0		Non	Non	Non
PCA_N	P13497	20.6569	20.0874	19.9287	18.9679	20.2243	349693	27.861	Oui	Oui	Oui	1.68907	1.11951	0.96084	1.25647	0.382948
PCA_N	P13501	21.4056	21.3095	21.6358		21.4503	341031	11.8474	Oui	Oui	Oui
PCA_N	P13521	0	0	16.0485		5.34949	39129.9	173.205	Oui	Non	Non
PCA_N	P13591	24.1122	24.2302	24.1005	21.4547	24.1476	937584	5.0407	Oui	Oui	Oui	2.65742	2.77545	2.64574	2.69287	0.0717526
PCA_N	P13598	30.4598	30.5419	30.4186	22.4122	30.4734	6.53579e+07	4.38127	Oui	Oui	Oui	8.04764	8.12974	8.00636	8.06125	0.0628017
PCA_N	P13611	18.5486	18.1263	17.7739		18.1496	80302.1	26.9567	Oui	Oui	Oui
PCA_N	P13612	0	0	0		0	0		Non	Non	Non
PCA_N	P13639	16.8189	0	0		5.60629	66745.2	173.205	Oui	Non	Non
PCA_N	P13645	25.3335	24.2336	25.1645		24.9106	1.19044e+07	35.851	Oui	Oui	Oui
PCA_N	P13646	0	0	0		0	0		Non	Non	Non
PCA_N	P13647	22.5825	21.7953	23.481		22.6196	4.11392e+06	57.0627	Oui	Oui	Oui
PCA_N	P13667	0	0	0		0	0		Non	Non	Non
PCA_N	P13671	24.0814	22.8339	22.3612	26.1403	23.0921	6.61821e+06	64.8533	Oui	Oui	Oui	-2.05892	-3.30648	-3.77917	-3.04819	0.888738
PCA_N	P13674	0	0	0		0	0		Non	Non	Non
PCA_N	P13686	0	0	0		0	0		Non	Non	Non
PCA_N	P13688	26.5335	26.5188	26.2937		26.4486	8.31734e+06	9.0556	Oui	Oui	Oui
PCA_N	P13693	0	0	0		0	0		Non	Non	Non
PCA_N	P13716	19.6538	0	0	19.8283	6.55128	476252	173.205	Oui	Non	Non
PCA_N	P13727	0	19.6759	0	20.9944	6.55864	483590	173.205	Oui	Non	Non
PCA_N	P13747	19.9443	19.388	19.4364		19.5896	180004	22.459	Oui	Oui	Oui
PCA_N	P13796	20.6101	19.726	19.3519	22.1972	19.896	490649	46.9248	Oui	Oui	Oui	-1.58707	-2.47118	-2.84522	-2.30116	0.646079
PCA_N	P13797	0	0	0		0	0		Non	Non	Non
PCA_N	P13798	0	0	0		0	0		Non	Non	Non
PCA_N	P13804	0	0	0		0	0		Non	Non	Non
PCA_N	P13805;P45378	0	0	0		0	0		Non	Non	Non
PCA_N	P13861	0	14.0693	0		4.68977	9924.82	173.205	Oui	Non	Non
PCA_N	P13929	0	0	0		0	0		Non	Non	Non
PCA_N	P13942	0	0	0		0	0		Non	Non	Non
PCA_N	P13987	23.4833	23.9083	23.9239		23.7718	2.37013e+06	16.3889	Oui	Oui	Oui
PCA_N	P14138	17.9023	17.5514	18.2186		17.8908	56507.3	22.8433	Oui	Oui	Oui
PCA_N	P14151	30.2006	30.4411	30.1391	23.8618	30.2603	1.46389e+08	11.3359	Oui	Oui	Oui	6.33887	6.57936	6.27733	6.39852	0.159607
PCA_N	P14174	0	0	0		0	0		Non	Non	Non
PCA_N	P14207	0	0	0		0	0		Non	Non	Non
PCA_N	P14209	25.2447	24.7418	25.1541	20.4028	25.0469	6.1767e+06	17.6228	Oui	Oui	Oui	4.84193	4.33901	4.75129	4.64408	0.268054
PCA_N	P14222	0	0	0		0	0		Non	Non	Non
PCA_N	P14314	0	0	0	19.5116	0	0		Non	Non	Non
PCA_N	P14317	0	0	0		0	0		Non	Non	Non
PCA_N	P14324	0	0	0		0	0		Non	Non	Non
PCA_N	P14384	0	0	0		0	0		Non	Non	Non
PCA_N	P14406	0	0	15.3765		5.1255	24559.7	173.205	Oui	Non	Non
PCA_N	P14415	22.1056	21.8909	22.3304		22.109	693601	15.2157	Oui	Oui	Oui
PCA_N	P14543	20.0805	19.4069	19.028	20.4194	19.5051	296256	38.0068	Oui	Oui	Oui	-0.338837	-1.01246	-1.39138	-0.914226	0.533104
PCA_N	P14550	0	0	0		0	0		Non	Non	Non
PCA_N	P14555	0	0	0		0	0		Non	Non	Non
PCA_N	P14598	0	0	0		0	0		Non	Non	Non
PCA_N	P14618	19.0437	18.8005	0	19.6465	12.6147	290845	87.5167	Oui	Oui	Non
PCA_N	P14625	20.9881	20.4063	20.0847	21.2409	20.4931	498403	32.6349	Oui	Oui	Oui	-0.252819	-0.834591	-1.1562	-0.747869	0.45789
PCA_N	P14672	0	0	0		0	0		Non	Non	Non
PCA_N	P14678;P63162	0	0	0		0	0		Non	Non	Non
PCA_N	P14770	0	0	0		0	0		Non	Non	Non
PCA_N	P14778	21.4632	21.2302	20.8256		21.173	518701	21.5843	Oui	Oui	Oui
PCA_N	P14780	0	15.1236	0	16.5689	5.04119	20610.6	173.205	Oui	Non	Non
PCA_N	P14866	0	0	0		0	0		Non	Non	Non
PCA_N	P14868	0	0	0		0	0		Non	Non	Non
PCA_N	P14923	15.8142	16.8784	17.0566		16.5831	41626.6	39.7176	Oui	Oui	Oui
PCA_N	P14927	15.3482	16.1626	15.9553	15.6812	15.822	16196.6	27.2052	Oui	Oui	Oui	-0.333023	0.481402	0.27408	0.14082	0.42325
PCA_N	P15085	0	0	0		0	0		Non	Non	Non
PCA_N	P15086	0	0	0		0	0		Non	Non	Non
PCA_N	P15090	0	0	0	17.3515	0	0		Non	Non	Non
PCA_N	P15104	0	0	0		0	0		Non	Non	Non
PCA_N	P15121	0	0	0		0	0		Non	Non	Non
PCA_N	P15144	18.9484	17.9636	17.8755	21.1352	18.2625	149051	44.6281	Oui	Oui	Oui	-2.18683	-3.17169	-3.25971	-2.87274	0.595644
PCA_N	P15151	29.6616	29.2121	29.5618	23.36	29.4785	1.18315e+08	15.6805	Oui	Oui	Oui	6.30159	5.85212	6.20176	6.11849	0.236021
PCA_N	P15153	0	0	0		0	0		Non	Non	Non
PCA_N	P15169	24.4524	23.3958	22.8369	25.878	23.5617	8.10148e+06	58.5864	Oui	Oui	Oui	-1.42565	-2.48224	-3.04119	-2.31636	0.820442
PCA_N	P15170	0	0	0		0	0		Non	Non	Non
PCA_N	P15289	0	0	0		0	0		Non	Non	Non
PCA_N	P15291	0	0	0	18.76	0	0		Non	Non	Non
PCA_N	P15311	0	0	0		0	0		Non	Non	Non
PCA_N	P15328	0	0	0		0	0		Non	Non	Non
PCA_N	P15374	0	0	0		0	0		Non	Non	Non
PCA_N	P15498	0	0	0		0	0		Non	Non	Non
PCA_N	P15502	19.3889	18.6585	19.1192		19.0555	136815	24.5815	Oui	Oui	Oui
PCA_N	P15509	21.2621	21.7319	21.4612		21.4851	488264	16.4862	Oui	Oui	Oui
PCA_N	P15529	20.6834	20.4152	21.2722		20.7903	589965	31.5222	Oui	Oui	Oui
PCA_N	P15531	17.6607	18.0698	18.7205	18.4075	18.1503	115270	37.8222	Oui	Oui	Oui	-0.746749	-0.337706	0.313069	-0.257129	0.534484
PCA_N	P15586	17.8255	19.1691	18.8774		18.624	183218	42.1721	Oui	Oui	Oui
PCA_N	P15813	0	0	0		0	0		Non	Non	Non
PCA_N	P15814	20.4429	19.7661	19.2343	23.3889	19.8144	411150	42.0436	Oui	Oui	Oui	-2.94599	-3.62281	-4.15455	-3.57445	0.605728
PCA_N	P15880	0	0	0		0	0		Non	Non	Non
PCA_N	P15907	19.474	18.8429	18.6492	19.2421	18.9887	168637	31.4325	Oui	Oui	Oui	0.231918	-0.399235	-0.592927	-0.253415	0.431323
PCA_N	P15924	20.0171	18.621	18.9666		19.2016	352602	53.5179	Oui	Oui	Oui
PCA_N	P15941	23.8306	23.9534	23.4964		23.7601	2.26311e+06	15.7905	Oui	Oui	Oui
PCA_N	P15954	0	0	0		0	0		Non	Non	Non
PCA_N	P16035	19.999	19.3507	19.5713	19.284	19.6404	195081	23.4521	Oui	Oui	Oui	0.715001	0.0666941	0.287313	0.356336	0.329619
PCA_N	P16070	31.3367	31.2961	31.0099	24.4447	31.2143	2.98069e+08	11.9052	Oui	Oui	Oui	6.89201	6.85138	6.56517	6.76952	0.178136
PCA_N	P16109	23.0362	23.1991	22.9645		23.0666	744084	8.45027	Oui	Oui	Oui
PCA_N	P16112	22.2749	21.9712	21.4001		21.8821	1.15896e+06	29.0864	Oui	Oui	Oui
PCA_N	P16150	17.2688	17.4053	18.7538		17.8093	159704	61.939	Oui	Oui	Oui
PCA_N	P16152	0	0	0		0	0		Non	Non	Non
PCA_N	P16157	19.4886	0	0	19.2362	6.49621	424718	173.205	Oui	Non	Non
PCA_N	P16233	0	0	0		0	0		Non	Non	Non
PCA_N	P16234	13.84	13.2808	12.9221		13.3476	3527.21	32.6818	Oui	Oui	Oui
PCA_N	P16278	0	0	0		0	0		Non	Non	Non
PCA_N	P16284	22.749	22.7987	22.6112	18.1493	22.7196	459076	6.63663	Oui	Oui	Oui	4.59971	4.64941	4.46188	4.57033	0.0971561
PCA_N	P16401	22.132	21.6636	22.2651		22.0202	891983	20.65	Oui	Oui	Oui
PCA_N	P16402	0	0	0		0	0		Non	Non	Non
PCA_N	P16403	16.4897	16.6898	17.4929		16.8908	49888.3	39.159	Oui	Oui	Oui
PCA_N	P16444	0	0	0		0	0		Non	Non	Non
PCA_N	P16452	0	0	0	18.8699	0	0		Non	Non	Non
PCA_N	P16581	20.5858	19.8923	21.0082	16.7467	20.4954	568276	36.6161	Oui	Oui	Oui	3.83911	3.14554	4.26145	3.7487	0.563419
PCA_N	P16615	0	15.1026	0		5.03422	20313.7	173.205	Oui	Non	Non
PCA_N	P16671	0	0	16.8295		5.60983	67239.4	173.205	Oui	Non	Non
PCA_N	P16860	17.357	17.0548	17.3367		17.2495	17678.4	11.2952	Oui	Oui	Oui
PCA_N	P16870	0	0	0		0	0		Non	Non	Non
PCA_N	P16871	21.7752	21.5777	21.6758		21.6762	229640	6.84182	Oui	Oui	Oui
PCA_N	P16930	0	0	0	19.9183	0	0		Non	Non	Non
PCA_N	P16949	19.9206	19.8658	19.7233		19.8366	65242.8	6.95694	Oui	Oui	Oui
PCA_N	P16989	12.1649	15.8486	11.6476	14.732	13.2204	31824.7	142.905	Oui	Oui	Oui	-2.56708	1.11668	-3.08439	-1.5116	2.29081
PCA_N	P17050	0	0	0		0	0		Non	Non	Non
PCA_N	P17096	13.0546	12.4367	12.3725		12.6213	1785.02	27.6677	Oui	Oui	Oui
PCA_N	P17174	0	0	0	17.9356	0	0		Non	Non	Non
PCA_N	P17181	20.4376	20.0097	19.86		20.1024	246042	21.5363	Oui	Oui	Oui
PCA_N	P17301	0	0	0	16.0734	0	0		Non	Non	Non
PCA_N	P17405	0	0	0		0	0		Non	Non	Non
PCA_N	P17655	0	0	0		0	0		Non	Non	Non
PCA_N	P17812	0	0	0		0	0		Non	Non	Non
PCA_N	P17813	22.7688	23.0085	22.9528	18.3513	22.91	672869	8.51622	Oui	Oui	Oui	4.41742	4.65715	4.60148	4.55868	0.125464
PCA_N	P17844	0	0	0		0	0		Non	Non	Non
PCA_N	P17858	0	0	0		0	0		Non	Non	Non
PCA_N	P17900	24.7646	24.5046	25.1853		24.8182	7.31587e+06	24.2628	Oui	Oui	Oui
PCA_N	P17927	0	0	0		0	0		Non	Non	Non
PCA_N	P17931	0	0	0	19.6276	0	0		Non	Non	Non
PCA_N	P17936	28.4491	28.3126	28.6077	24.3032	28.4565	3.7932e+07	10.2621	Oui	Oui	Oui	4.14592	4.0094	4.30449	4.15327	0.147685
PCA_N	P17980	0	0	0		0	0		Non	Non	Non
PCA_N	P17987	0	0	0		0	0		Non	Non	Non
PCA_N	P18031	0	0	0		0	0		Non	Non	Non
PCA_N	P18054	0	0	0		0	0		Non	Non	Non
PCA_N	P18065	20.2984	0	0	22.3018	6.76612	744482	173.205	Oui	Non	Non
PCA_N	P18077	0	0	0		0	0		Non	Non	Non
PCA_N	P18084	0	0	0		0	0		Non	Non	Non
PCA_N	P18085	0	0	0		0	0		Non	Non	Non
PCA_N	P18124	0	0	13.0871		4.36235	5023.84	173.205	Oui	Non	Non
PCA_N	P18206	17.8529	17.3312	17.2054	18.579	17.4632	45967.6	24.948	Oui	Oui	Oui	-0.726059	-1.24776	-1.37354	-1.11578	0.343322
PCA_N	P18428	22.8536	22.4175	22.1592	24.4024	22.4768	1.47964e+06	24.8473	Oui	Oui	Oui	-1.54878	-1.9849	-2.24315	-1.92561	0.350963
PCA_N	P18433	0	0	0		0	0		Non	Non	Non
PCA_N	P18577	0	0	0		0	0		Non	Non	Non
PCA_N	P18621	0	0	0		0	0		Non	Non	Non
PCA_N	P18627	0	0	0		0	0		Non	Non	Non
PCA_N	P18669	0	0	0		0	0		Non	Non	Non
PCA_N	P18827	22.503	22.4348	22.3763		22.4381	250392	4.40366	Oui	Oui	Oui
PCA_N	P18850	24.8211	24.7537	24.6112	18.3547	24.7287	2.04271e+06	7.33394	Oui	Oui	Oui	6.46642	6.39902	6.25645	6.37396	0.107206
PCA_N	P19013	0	0	0		0	0		Non	Non	Non
PCA_N	P19021	19.0211	18.042	18.3993	18.6373	18.4875	134887	35.2604	Oui	Oui	Oui	0.383844	-0.595248	-0.238014	-0.149806	0.495471
PCA_N	P19022	0	0	0	19.7567	0	0		Non	Non	Non
PCA_N	P19086	0	0	0		0	0		Non	Non	Non
PCA_N	P19237	0	0	0		0	0		Non	Non	Non
PCA_N	P19256	24.3068	24.6328	24.9125		24.6173	5.41441e+06	20.7328	Oui	Oui	Oui
PCA_N	P19320	23.1432	22.9306	23.1088	21.2522	23.0609	678641	7.73976	Oui	Oui	Oui	1.89099	1.67841	1.8566	1.80867	0.11411
PCA_N	P19338	17.3539	16.931	16.9143	17.6988	17.0664	24996.6	18.0275	Oui	Oui	Oui	-0.34491	-0.767783	-0.784494	-0.632396	0.24911
PCA_N	P19367	0	0	0		0	0		Non	Non	Non
PCA_N	P19397	0	0	0		0	0		Non	Non	Non
PCA_N	P19440	16.4844	14.8671	15.1755		15.509	33813	63.9684	Oui	Oui	Oui
PCA_N	P19652	34.6513	34.7169	34.6542	27.8191	34.6741	7.0995e+08	2.58928	Oui	Oui	Oui	6.83225	6.89786	6.8351	6.85507	0.0370862
PCA_N	P19823	27.7905	26.8175	26.1152	30.3729	26.9077	8.21338e+07	58.236	Oui	Oui	Oui	-2.58238	-3.55537	-4.25766	-3.46514	0.84128
PCA_N	P19827	27.5097	26.5459	25.7784	29.3047	26.6113	6.84827e+07	59.2711	Oui	Oui	Oui	-1.79501	-2.75887	-3.5263	-2.69339	0.867501
PCA_N	P19875;P19876	0	0	0		0	0		Non	Non	Non
PCA_N	P19883	0	0	0		0	0		Non	Non	Non
PCA_N	P19957	22.7017	22.6846	22.7675		22.7179	210888	3.05587	Oui	Oui	Oui
PCA_N	P19961	0	0	0		0	0		Non	Non	Non
PCA_N	P19971	0	0	0		0	0		Non	Non	Non
PCA_N	P20020	0	0	0		0	0		Non	Non	Non
PCA_N	P20023	20.0894	0	18.5694	19.8597	12.8863	566266	112.905	Oui	Oui	Non
PCA_N	P20036	0	0	0		0	0		Non	Non	Non
PCA_N	P20042	16.3345	15.6531	16.1983	15.2449	16.062	16245	23.278	Oui	Oui	Oui	1.08963	0.408167	0.953454	0.817083	0.360617
PCA_N	P20061	24.3215	24.1445	23.9798		24.1486	2.21409e+06	11.8495	Oui	Oui	Oui
PCA_N	P20062	0	0	0	16.7278	0	0		Non	Non	Non
PCA_N	P20073	0	0	0		0	0		Non	Non	Non
PCA_N	P20138	21.1106	21.4782	21.6418		21.4102	511602	18.1469	Oui	Oui	Oui
PCA_N	P20142	0	0	0		0	0		Non	Non	Non
PCA_N	P20160	0	0	0		0	0		Non	Non	Non
PCA_N	P20231;Q15661	0	0	0		0	0		Non	Non	Non
PCA_N	P20273	17.3093	0	0		5.76977	93768.6	173.205	Oui	Non	Non
PCA_N	P20290	17.3211	19.1551	18.4744		18.3169	210107	56.6961	Oui	Oui	Oui
PCA_N	P20339	0	0	0		0	0		Non	Non	Non
PCA_N	P20340	0	0	0		0	0		Non	Non	Non
PCA_N	P20618	0	0	0		0	0		Non	Non	Non
PCA_N	P20674	0	0	0		0	0		Non	Non	Non
PCA_N	P20700	0	0	0		0	0		Non	Non	Non
PCA_N	P20701	0	0	0		0	0		Non	Non	Non
PCA_N	P20702	0	0	0		0	0		Non	Non	Non
PCA_N	P20742	20.3842	0	19.9199	22.6559	13.4347	706965	89.8492	Oui	Oui	Non
PCA_N	P20774	22.9705	23.6136	23.3839	18.9589	23.3227	2.32071e+06	21.7567	Oui	Oui	Oui	4.01168	4.65475	4.42502	4.36381	0.325873
PCA_N	P20827	23.933	23.5754	23.7374		23.7486	1.76481e+06	12.4573	Oui	Oui	Oui
PCA_N	P20851	23.0343	22.6173	22.184	24.4691	22.6119	1.91792e+06	29.0744	Oui	Oui	Oui	-1.43476	-1.85173	-2.28502	-1.85717	0.425161
PCA_N	P20908	17.5666	16.8757	16.5687		17.0037	50628.7	36.9039	Oui	Oui	Oui
PCA_N	P20929	0	0	0		0	0		Non	Non	Non
PCA_N	P20930	22.277	22.0571	22.8915		22.4085	1.80191e+06	31.3801	Oui	Oui	Oui
PCA_N	P20933	20.2316	19.5548	20.871		20.2191	577493	44.2056	Oui	Oui	Oui
PCA_N	P20962	20.9212	21.172	20.8697		20.9876	240363	11.5109	Oui	Oui	Oui
PCA_N	P20963	0	0	0		0	0		Non	Non	Non
PCA_N	P21217	0	0	0		0	0		Non	Non	Non
PCA_N	P21246	0	0	0		0	0		Non	Non	Non
PCA_N	P21281	0	0	0		0	0		Non	Non	Non
PCA_N	P21291	0	0	0		0	0		Non	Non	Non
PCA_N	P21333	21.1173	20.4879	20.1979	18.8654	20.601	557935	33.8276	Oui	Oui	Oui	2.25184	1.62247	1.33245	1.73559	0.47002
PCA_N	P21399	0	0	0		0	0		Non	Non	Non
PCA_N	P21453	13.3982	13.1422	12.5195		13.02	2495.93	29.1263	Oui	Oui	Oui
PCA_N	P21583	22.6261	22.9929	22.7454		22.7882	962173	13.2089	Oui	Oui	Oui
PCA_N	P21589	0	0	0		0	0		Non	Non	Non
PCA_N	P21695	0	0	0		0	0		Non	Non	Non
PCA_N	P21709	0	0	0		0	0		Non	Non	Non
PCA_N	P21730	0	0	0		0	0		Non	Non	Non
PCA_N	P21741	0	0	0		0	0		Non	Non	Non
PCA_N	P21757	18.9295	20.7447	19.3504		19.6749	682598	70.0169	Oui	Oui	Oui
PCA_N	P21796	0	0	12.7934		4.26448	4098.69	173.205	Oui	Non	Non
PCA_N	P21802	21.9026	21.8942	21.8366		21.8778	95300.2	2.47247	Oui	Oui	Oui
PCA_N	P21810	0	0	0		0	0		Non	Non	Non
PCA_N	P21815	11.7367	12.2285	11.6845		11.8832	837.459	21.841	Oui	Oui	Oui
PCA_N	P21860	0	0	0		0	0		Non	Non	Non
PCA_N	P21926	0	0	0		0	0		Non	Non	Non
PCA_N	P21980	0	0	15.9447		5.31491	36414.9	173.205	Oui	Non	Non
PCA_N	P22004	0	0	0		0	0		Non	Non	Non
PCA_N	P22061	0	0	0	17.6152	0	0		Non	Non	Non
PCA_N	P22087	0	0	0		0	0		Non	Non	Non
PCA_N	P22105	20.4408	19.7037	19.4853	22.2619	19.8766	368266	36.6912	Oui	Oui	Oui	-1.82112	-2.5582	-2.77659	-2.3853	0.500647
PCA_N	P22223	0	0	0		0	0		Non	Non	Non
PCA_N	P22234	0	0	0		0	0		Non	Non	Non
PCA_N	P22303	0	0	0		0	0		Non	Non	Non
PCA_N	P22304	0	0	0		0	0		Non	Non	Non
PCA_N	P22314	0	14.103	13.1238	14.3278	9.07559	8798.56	99.5228	Oui	Oui	Non
PCA_N	P22352	25.7564	25.0183	24.232	26.3537	25.0022	1.86481e+07	50.6884	Oui	Oui	Oui	-0.597332	-1.33548	-2.12169	-1.3515	0.762304
PCA_N	P22392	0	0	0		0	0		Non	Non	Non
PCA_N	P22413	0	0	0		0	0		Non	Non	Non
PCA_N	P22455	19.2905	18.6742	18.3446		18.7698	159212	34.3024	Oui	Oui	Oui
PCA_N	P22466	0	0	0		0	0		Non	Non	Non
PCA_N	P22607	21.447	21.6207	21.3463		21.4713	283710	9.72761	Oui	Oui	Oui
PCA_N	P22626	19.8411	19.8938	18.8435		19.5261	281313	35.404	Oui	Oui	Oui
PCA_N	P22692	23.5317	23.1344	23.5466	21.1612	23.4042	1.72282e+06	15.3885	Oui	Oui	Oui	2.37045	1.97315	2.38534	2.24298	0.233796
PCA_N	P22694	0	0	0		0	0		Non	Non	Non
PCA_N	P22695	0	0	0		0	0		Non	Non	Non
PCA_N	P22735	0	0	0		0	0		Non	Non	Non
PCA_N	P22748	0	0	0		0	0		Non	Non	Non
PCA_N	P22749	17.7087	0	0		5.90289	123675	173.205	Oui	Non	Non
PCA_N	P22792	25.594	25.3708	25.389	26.5069	25.4513	4.04086e+06	8.78605	Oui	Oui	Oui	-0.912976	-1.13615	-1.1179	-1.05568	0.123918
PCA_N	P22830	0	0	0		0	0		Non	Non	Non
PCA_N	P22891	23.0186	22.4091	22.2837	24.1851	22.5705	1.83894e+06	28.7746	Oui	Oui	Oui	-1.16647	-1.776	-1.90131	-1.61459	0.393111
PCA_N	P22894	0	0	0		0	0		Non	Non	Non
PCA_N	P22897	0	0	0	21.1281	0	0		Non	Non	Non
PCA_N	P23083	20.501	0	0	23.0976	6.83367	856753	173.205	Oui	Non	Non
PCA_N	P23141	0	0	0	17.1005	0	0		Non	Non	Non
PCA_N	P23142	23.6327	22.9519	22.4397	25.2424	23.0081	3.72768e+06	41.7142	Oui	Oui	Oui	-1.60961	-2.29048	-2.80268	-2.23425	0.598516
PCA_N	P23219	0	0	0		0	0		Non	Non	Non
PCA_N	P23229	0	0	0		0	0		Non	Non	Non
PCA_N	P23246	0	0	0		0	0		Non	Non	Non
PCA_N	P23276	0	0	0		0	0		Non	Non	Non
PCA_N	P23280	0	0	0	17.2093	0	0		Non	Non	Non
PCA_N	P23284	0	0	16.9119	17.7841	5.63731	71192.5	173.205	Oui	Non	Non
PCA_N	P23327	17.6163	17.8108	18.0305		17.8192	33509.1	14.3901	Oui	Oui	Oui
PCA_N	P23352	0	0	0		0	0		Non	Non	Non
PCA_N	P23368	0	0	0		0	0		Non	Non	Non
PCA_N	P23381	0	0	0	18.4585	0	0		Non	Non	Non
PCA_N	P23396	0	0	0	13.933	0	0		Non	Non	Non
PCA_N	P23435	23.7517	23.8495	23.7753		23.7922	518047	3.56474	Oui	Oui	Oui
PCA_N	P23458	0	0	0		0	0		Non	Non	Non
PCA_N	P23467	21.6798	21.6613	21.6732		21.6714	21652.5	0.64826	Oui	Oui	Oui
PCA_N	P23468	0	0	0		0	0		Non	Non	Non
PCA_N	P23470	22.9396	23.4053	22.8191	20.5877	23.0547	1.98188e+06	22.3904	Oui	Oui	Oui	2.35196	2.8176	2.23142	2.46699	0.309559
PCA_N	P23471	23.3244	23.2651	23.1288		23.2394	680644	6.86217	Oui	Oui	Oui
PCA_N	P23526	0	0	0		0	0		Non	Non	Non
PCA_N	P23528	20.0834	18.3919	19.2819	19.4147	19.2524	386996	55.487	Oui	Oui	Oui	0.668698	-1.02274	-0.132734	-0.162259	0.846106
PCA_N	P23560	0	0	0		0	0		Non	Non	Non
PCA_N	P23582	15.5368	16.4147	16.3065		16.086	21403	29.7334	Oui	Oui	Oui
PCA_N	P23588	0	0	0		0	0		Non	Non	Non
PCA_N	P23634	0	0	0		0	0		Non	Non	Non
PCA_N	P23919	0	0	0		0	0		Non	Non	Non
PCA_N	P24043	18.2095	17.198	17.575		17.6608	78514.3	36.3085	Oui	Oui	Oui
PCA_N	P24158	18.4801	16.3886	0	17.1601	11.6229	191211	127.067	Oui	Oui	Non
PCA_N	P24298	0	0	0	16.8398	0	0		Non	Non	Non
PCA_N	P24387	0	0	0	19.3398	0	0		Non	Non	Non
PCA_N	P24534	0	0	0		0	0		Non	Non	Non
PCA_N	P24539	0	0	0		0	0		Non	Non	Non
PCA_N	P24557	0	0	0		0	0		Non	Non	Non
PCA_N	P24592	23.4439	23.5377	23.2209	21.2049	23.4008	1.22627e+06	11.026	Oui	Oui	Oui	2.23903	2.33275	2.01596	2.19591	0.162738
PCA_N	P24593	23.6529	23.5122	23.6581	22.0453	23.6077	721354	5.63694	Oui	Oui	Oui	1.60761	1.46697	1.61278	1.56245	0.0827308
PCA_N	P24666	0	0	0		0	0		Non	Non	Non
PCA_N	P24752	0	0	0		0	0		Non	Non	Non
PCA_N	P24821	17.6249	0	16.6426	19.3991	11.4225	101067	99.5928	Oui	Oui	Non
PCA_N	P24844	0	0	0		0	0		Non	Non	Non
PCA_N	P24855	0	0	0		0	0		Non	Non	Non
PCA_N	P25311	28.7065	28.6214	28.7618	22.1848	28.6966	2.12311e+07	4.87645	Oui	Oui	Oui	6.52162	6.43654	6.57695	6.5117	0.0707314
PCA_N	P25325	0	0	0		0	0		Non	Non	Non
PCA_N	P25398	0	0	0		0	0		Non	Non	Non
PCA_N	P25445	22.4389	22.3749	22.5161		22.4433	280232	4.90987	Oui	Oui	Oui
PCA_N	P25685	0	0	0		0	0		Non	Non	Non
PCA_N	P25686	0	0	0		0	0		Non	Non	Non
PCA_N	P25705	0	0	0		0	0		Non	Non	Non
PCA_N	P25774	0	0	0		0	0		Non	Non	Non
PCA_N	P25786	0	0	0	19.1681	0	0		Non	Non	Non
PCA_N	P25787	0	0	0	18.1451	0	0		Non	Non	Non
PCA_N	P25788	0	0	0	18.1216	0	0		Non	Non	Non
PCA_N	P25789	0	0	0		0	0		Non	Non	Non
PCA_N	P25815	16.4425	15.8784	16.5352		16.2854	18580.5	22.82	Oui	Oui	Oui
PCA_N	P25940	18.8261	18.9659	18.9353		18.9091	24792.2	5.03192	Oui	Oui	Oui
PCA_N	P26010	0	0	0		0	0		Non	Non	Non
PCA_N	P26022	0	0	0		0	0		Non	Non	Non
PCA_N	P26038	0	18.0436	17.6726	19.3573	11.9054	141659	88.7017	Oui	Oui	Non
PCA_N	P26196	0	0	0		0	0		Non	Non	Non
PCA_N	P26373	16.53	15.9334	16.9303	15.9433	16.4646	31161.2	33.1382	Oui	Oui	Oui	0.586671	-0.00989635	0.987032	0.521269	0.501672
PCA_N	P26447	22.9638	22.142	21.8494	19.935	22.3184	2.33528e+06	42.2357	Oui	Oui	Oui	3.02879	2.20702	1.9144	2.38341	0.577756
PCA_N	P26572	17.8394	17.6884	0	18.1975	11.8426	129205	86.9571	Oui	Oui	Non
PCA_N	P26583	0	0	18.6661		6.22205	240164	173.205	Oui	Non	Non
PCA_N	P26599	0	0	0		0	0		Non	Non	Non
PCA_N	P26639	0	0	0		0	0		Non	Non	Non
PCA_N	P26640	0	0	0		0	0		Non	Non	Non
PCA_N	P26641	0	14.5472	0		4.84908	13822.6	173.205	Oui	Non	Non
PCA_N	P26718	21.9495	21.9607	22.3413		22.0838	720724	16.0811	Oui	Oui	Oui
PCA_N	P26842	13.9745	0	12.9965		8.99036	8049.07	99.4948	Oui	Oui	Non
PCA_N	P26885	0	0	0		0	0		Non	Non	Non
PCA_N	P26927	21.0259	20.2007	19.5066	22.762	20.2444	708271	52.0136	Oui	Oui	Oui	-1.73607	-2.56131	-3.25539	-2.51759	0.760601
PCA_N	P26951	18.8746	19.5242	19.6388		19.3459	178560	26.1183	Oui	Oui	Oui
PCA_N	P26992	20.1809	19.658	19.1329	18.378	19.6573	308523	35.7249	Oui	Oui	Oui	1.80291	1.27997	0.754825	1.27923	0.524043
PCA_N	P27105	0	0	0	18.6277	0	0		Non	Non	Non
PCA_N	P27169	26.6568	25.8615	25.5095	28.1721	26.0093	3.04193e+07	42.5377	Oui	Oui	Oui	-1.51529	-2.31056	-2.66251	-2.16279	0.587712
PCA_N	P27338	0	0	0		0	0		Non	Non	Non
PCA_N	P27348	17.3838	17.0944	0		11.4927	91101.1	87.8916	Oui	Oui	Non
PCA_N	P27469	17.7202	18.088	17.4882		17.7654	48203.8	21.3164	Oui	Oui	Oui
PCA_N	P27482	20.6955	20.0659	21.3963		20.7192	841842	45.4574	Oui	Oui	Oui
PCA_N	P27487	17.9188	0	0	20.4339	5.97293	143065	173.205	Oui	Non	Non
PCA_N	P27635	0	0	0		0	0		Non	Non	Non
PCA_N	P27658	14.8956	13.9719	14.031		14.2995	8133.88	38.5567	Oui	Oui	Oui
PCA_N	P27695	0	0	0	13.2979	0	0		Non	Non	Non
PCA_N	P27708	0	0	0		0	0		Non	Non	Non
PCA_N	P27797	20.1739	19.5476	19.2303	20.2155	19.6506	294056	34.4027	Oui	Oui	Oui	-0.0416378	-0.66791	-0.985149	-0.564899	0.480117
PCA_N	P27816	16.7485	16.8356	17.195		16.9264	21357.1	16.9904	Oui	Oui	Oui
PCA_N	P27824	17.191	16.5745	16.1824	16.5906	16.6493	38540.4	35.9529	Oui	Oui	Oui	0.600411	-0.0161396	-0.408279	0.0586642	0.508489
PCA_N	P27918	19.0261	16.6488	18.0812	20.8878	17.9187	216851	71.1815	Oui	Oui	Oui	-1.8617	-4.23904	-2.8066	-2.96912	1.19697
PCA_N	P27930	25.2731	24.6722	24.523	22.1884	24.8228	8.83069e+06	28.9882	Oui	Oui	Oui	3.08469	2.48381	2.33464	2.63438	0.397048
PCA_N	P28062	0	0	0		0	0		Non	Non	Non
PCA_N	P28065	0	0	0		0	0		Non	Non	Non
PCA_N	P28066	0	0	0	18.9809	0	0		Non	Non	Non
PCA_N	P28070	0	0	0	18.4963	0	0		Non	Non	Non
PCA_N	P28072	0	0	0	18.212	0	0		Non	Non	Non
PCA_N	P28074	18.299	17.528	0	17.5098	11.9423	162051	95.042	Oui	Oui	Non
PCA_N	P28161	0	0	0		0	0		Non	Non	Non
PCA_N	P28289	0	0	0		0	0		Non	Non	Non
PCA_N	P28300	24.1437	24.1702	24.583		24.2989	3.71391e+06	17.8145	Oui	Oui	Oui
PCA_N	P28332	0	0	0		0	0		Non	Non	Non
PCA_N	P28482	0	0	0		0	0		Non	Non	Non
PCA_N	P28676	0	0	0		0	0		Non	Non	Non
PCA_N	P28799	21.6185	20.3487	20.9176		20.9616	957727	43.9607	Oui	Oui	Oui
PCA_N	P28827	24.9413	25.1883	25.2636	19.5784	25.1311	4.19239e+06	11.3583	Oui	Oui	Oui	5.36289	5.60992	5.68524	5.55268	0.168624
PCA_N	P28838	0	0	0		0	0		Non	Non	Non
PCA_N	P28845	18.4375	0	0	17.9409	6.14584	204966	173.205	Oui	Non	Non
PCA_N	P28906	24.7829	25.102	25.2093		25.0314	5.12071e+06	14.8182	Oui	Oui	Oui
PCA_N	P28907	0	0	0		0	0		Non	Non	Non
PCA_N	P29017	0	0	0		0	0		Non	Non	Non
PCA_N	P29122	0	0	0		0	0		Non	Non	Non
PCA_N	P29144	0	0	0		0	0		Non	Non	Non
PCA_N	P29218	0	0	0		0	0		Non	Non	Non
PCA_N	P29279	0	0	0		0	0		Non	Non	Non
PCA_N	P29350	0	0	0		0	0		Non	Non	Non
PCA_N	P29401	0	0	0	21.8112	0	0		Non	Non	Non
PCA_N	P29508	21.1886	20.912	23.1271		21.7426	4.03489e+06	89.5045	Oui	Oui	Oui
PCA_N	P29622	28.5725	28.3387	27.9261	26.6208	28.2791	7.24289e+07	21.8667	Oui	Oui	Oui	1.95168	1.71794	1.30531	1.65831	0.327288
PCA_N	P29692	0	0	0		0	0		Non	Non	Non
PCA_N	P29966	23.1231	22.7339	23.0566		22.9712	1.14703e+06	13.8553	Oui	Oui	Oui
PCA_N	P29972	0	0	0		0	0		Non	Non	Non
PCA_N	P30039	0	0	0		0	0		Non	Non	Non
PCA_N	P30040	0	0	0		0	0		Non	Non	Non
PCA_N	P30041	19.288	0	0	19.9253	6.42934	369583	173.205	Oui	Non	Non
PCA_N	P30043	19.9988	0	19.4136	21.9823	13.1375	533438	91.6543	Oui	Oui	Non
PCA_N	P30044	0	0	0		0	0		Non	Non	Non
PCA_N	P30046	0	0	0		0	0		Non	Non	Non
PCA_N	P30048	0	0	0		0	0		Non	Non	Non
PCA_N	P30049	0	0	0		0	0		Non	Non	Non
PCA_N	P30050	0	0	0		0	0		Non	Non	Non
PCA_N	P30085	0	0	0		0	0		Non	Non	Non
PCA_N	P30086	17.2738	0	18.0171		11.7636	133469	94.495	Oui	Oui	Non
PCA_N	P30101	0	0	0	19.7333	0	0		Non	Non	Non
PCA_N	P30153	0	0	0		0	0		Non	Non	Non
PCA_N	P30154	0	0	0		0	0		Non	Non	Non
PCA_N	P30273	0	0	0		0	0		Non	Non	Non
PCA_N	P30405	0	0	0		0	0		Non	Non	Non
PCA_N	P30530	22.564	22.3513	22.5847	18.8407	22.5	518488	8.71811	Oui	Oui	Oui	3.72331	3.5106	3.74395	3.65929	0.129178
PCA_N	P30533	0	0	0		0	0		Non	Non	Non
PCA_N	P30536	0	0	0		0	0		Non	Non	Non
PCA_N	P30566	0	0	0		0	0		Non	Non	Non
PCA_N	P30613	0	0	0		0	0		Non	Non	Non
PCA_N	P30626	0	0	0		0	0		Non	Non	Non
PCA_N	P30711	0	0	0		0	0		Non	Non	Non
PCA_N	P30740	15.961	14.9094	14.4907	15.6305	15.1204	21649.3	55.2351	Oui	Oui	Oui	0.33053	-0.721113	-1.13979	-0.510123	0.757525
PCA_N	P30825	0	0	0		0	0		Non	Non	Non
PCA_N	P30990	0	0	0		0	0		Non	Non	Non
PCA_N	P31025	18.2948	19.4046	19.3019		19.0004	202656	36.583	Oui	Oui	Oui
PCA_N	P31146	0	0	0		0	0		Non	Non	Non
PCA_N	P31150	0	0	0		0	0		Non	Non	Non
PCA_N	P31151	23.4914	22.6005	25.0629		23.7183	1.52402e+07	85.9365	Oui	Oui	Oui
PCA_N	P31153	0	0	0		0	0		Non	Non	Non
PCA_N	P31323	0	0	0		0	0		Non	Non	Non
PCA_N	P31327	0	0	0		0	0		Non	Non	Non
PCA_N	P31431	21.2986	21.4106	21.3982		21.3691	113994	4.20606	Oui	Oui	Oui
PCA_N	P31689	11.3333	0	0		3.77777	1489.71	173.205	Oui	Non	Non
PCA_N	P31785	15.9192	0	16.0405		10.6532	37444.4	86.8313	Oui	Oui	Non
PCA_N	P31930	0	0	0		0	0		Non	Non	Non
PCA_N	P31937	0	0	0		0	0		Non	Non	Non
PCA_N	P31939	0	0	0		0	0		Non	Non	Non
PCA_N	P31943	14.2291	13.8953	13.9295		14.018	2192.35	13.1427	Oui	Oui	Oui
PCA_N	P31944	18.1126	18.446	18.8489		18.4691	95114.1	25.645	Oui	Oui	Oui
PCA_N	P31946	0	0	0		0	0		Non	Non	Non
PCA_N	P31947	16.8705	0	13.3933		10.0879	66290.9	152.3	Oui	Oui	Non
PCA_N	P31948	0	16.0738	0		5.35792	39821.8	173.205	Oui	Non	Non
PCA_N	P31949	20.5325	19.7352	20.5081		20.2586	364666	28.191	Oui	Oui	Oui
PCA_N	P31997	19.7147	19.6962	20.0113		19.8074	116666	12.6504	Oui	Oui	Oui
PCA_N	P32004	22.778	22.6727	22.6957		22.7155	266592	3.86896	Oui	Oui	Oui
PCA_N	P32119	22.9575	22.2791	21.3801	23.8426	22.2055	2.71524e+06	51.0271	Oui	Oui	Oui	-0.885177	-1.56358	-2.46256	-1.63711	0.791259
PCA_N	P32320	0	0	0		0	0		Non	Non	Non
PCA_N	P32754	0	0	0		0	0		Non	Non	Non
PCA_N	P32926	13.0741	14.6275	14.3517		14.0178	8648.57	47.3093	Oui	Oui	Oui
PCA_N	P32942	25.685	25.9295	25.8432	18.8566	25.8193	5.03498e+06	8.48335	Oui	Oui	Oui	6.82842	7.07291	6.98662	6.96265	0.123994
PCA_N	P32969	0	0	0		0	0		Non	Non	Non
PCA_N	P32971	0	14.0212	14.2831		9.43474	10683.4	87.6606	Oui	Oui	Non
PCA_N	P33151	24.3106	24.2585	23.954	23.697	24.1743	2.44535e+06	12.8416	Oui	Oui	Oui	0.613569	0.561461	0.257028	0.477353	0.192577
PCA_N	P33176	0	0	0		0	0		Non	Non	Non
PCA_N	P33241	0	0	0		0	0		Non	Non	Non
PCA_N	P33527	0	0	0		0	0		Non	Non	Non
PCA_N	P33908	20.8056	20.284	19.9836	21.6984	20.3577	408389	29.549	Oui	Oui	Oui	-0.892752	-1.41439	-1.71483	-1.34066	0.41597
PCA_N	P33993	0	0	0	11.2798	0	0		Non	Non	Non
PCA_N	P34059	0	0	0		0	0		Non	Non	Non
PCA_N	P34096	21.4103	21.2742	20.6406	21.8183	21.1084	606002	26.1289	Oui	Oui	Oui	-0.408003	-0.544103	-1.17771	-0.70994	0.41078
PCA_N	P34741	11.2612	12.2062	11.3955		11.621	1247.7	37.909	Oui	Oui	Oui
PCA_N	P34897	0	0	0		0	0		Non	Non	Non
PCA_N	P34910	0	0	0		0	0		Non	Non	Non
PCA_N	P34932	0	0	0		0	0		Non	Non	Non
PCA_N	P34949	0	0	0		0	0		Non	Non	Non
PCA_N	P35030	17.9752	17.9724	17.6151		17.8542	32718.5	13.7163	Oui	Oui	Oui
PCA_N	P35052	14.1635	13.2774	12.9522		13.4644	5531.92	45.8391	Oui	Oui	Oui
PCA_N	P35221	0	0	0		0	0		Non	Non	Non
PCA_N	P35232	0	0	0		0	0		Non	Non	Non
PCA_N	P35237	18.2509	18.5198	17.5382		18.103	94238.3	32.1953	Oui	Oui	Oui
PCA_N	P35241	0	0	0		0	0		Non	Non	Non
PCA_N	P35247	18.0602	17.5453	18.143		17.9162	52649.1	20.9467	Oui	Oui	Oui
PCA_N	P35268	0	13.8723	12.7372		8.86985	7508.29	103.21	Oui	Oui	Non
PCA_N	P35318	20.7197	20.2531	20.9249		20.6325	375618	22.686	Oui	Oui	Oui
PCA_N	P35442	0	0	0		0	0		Non	Non	Non
PCA_N	P35443	19.5944	19.9842	0	21.4934	13.1929	542004	88.9136	Oui	Oui	Non
PCA_N	P35475	0	0	0		0	0		Non	Non	Non
PCA_N	P35527	23.8039	23.8038	26.3089	19.4118	24.6389	3.9542e+07	105.518	Oui	Oui	Oui	4.39209	4.39203	6.89711	5.22707	1.44629
PCA_N	P35542	30.5643	30.2913	30.4225	29.3142	30.426	1.37014e+08	9.46932	Oui	Oui	Oui	1.25009	0.977126	1.10829	1.11183	0.136516
PCA_N	P35555	21.3567	21.3894	21.6947	19.4127	21.4803	392760	13.3492	Oui	Oui	Oui	1.944	1.97669	2.282	2.06756	0.186429
PCA_N	P35579	20.9026	20.3732	20.0294	20.4751	20.435	454192	31.049	Oui	Oui	Oui	0.42747	-0.101964	-0.445754	-0.0400825	0.439888
PCA_N	P35590	0	0	0	18.1574	0	0		Non	Non	Non
PCA_N	P35606	0	0	0		0	0		Non	Non	Non
PCA_N	P35611	19.8598	0	19.0859		12.9819	478006	95.0997	Oui	Oui	Non
PCA_N	P35612	19.7804	0	18.7905		12.857	450277	99.7688	Oui	Oui	Non
PCA_N	P35613	19.7925	20.0249	20.0151		19.9442	89606.1	8.85867	Oui	Oui	Oui
PCA_N	P35625	0	0	0		0	0		Non	Non	Non
PCA_N	P35637	0	0	0		0	0		Non	Non	Non
PCA_N	P35754	20.3117	19.9525	20.2411		20.1684	150899	12.7327	Oui	Oui	Oui
PCA_N	P35813	0	0	0		0	0		Non	Non	Non
PCA_N	P35858	24.4622	23.5344	22.7353	25.8113	23.5773	8.23681e+06	58.4947	Oui	Oui	Oui	-1.34916	-2.27697	-3.07606	-2.23406	0.86425
PCA_N	P35908	23.9909	22.7253	24.1182		23.6115	6.11436e+06	43.8667	Oui	Oui	Oui
PCA_N	P35916	23.2879	23.3533	22.9849	19.2723	23.2087	1.27933e+06	13.1175	Oui	Oui	Oui	4.01555	4.08096	3.71258	3.93636	0.196541
PCA_N	P35968	22.178	22.1944	22.0077		22.1267	321695	7.0132	Oui	Oui	Oui
PCA_N	P35998	0	0	0		0	0		Non	Non	Non
PCA_N	P36222	0	0	0		0	0		Non	Non	Non
PCA_N	P36269	0	0	0		0	0		Non	Non	Non
PCA_N	P36507	0	0	0		0	0		Non	Non	Non
PCA_N	P36542	0	0	0		0	0		Non	Non	Non
PCA_N	P36543	0	0	0		0	0		Non	Non	Non
PCA_N	P36551	0	0	0		0	0		Non	Non	Non
PCA_N	P36578	17.9736	16.9509	17.4801		17.4682	65568.9	34.6986	Oui	Oui	Oui
PCA_N	P36871	0	0	0	13.2463	0	0		Non	Non	Non
PCA_N	P36888	13.477	11.7997	0		8.42557	5833.03	116.916	Oui	Oui	Non
PCA_N	P36952	18.7336	19.2272	18.6479	18.8606	18.8696	110643	22.7294	Oui	Oui	Oui	-0.127059	0.366589	-0.212705	0.00894162	0.312678
PCA_N	P36955	25.3609	24.7067	23.8278	26.9538	24.6318	1.41313e+07	49.6627	Oui	Oui	Oui	-1.59294	-2.2471	-3.12601	-2.32202	0.769272
PCA_N	P36957	0	0	0		0	0		Non	Non	Non
PCA_N	P36959	0	0	0		0	0		Non	Non	Non
PCA_N	P36969	0	0	0		0	0		Non	Non	Non
PCA_N	P36980	25.0729	24.4329	24.7504	24.2661	24.7521	6.33722e+06	22.0644	Oui	Oui	Oui	0.806746	0.166754	0.484223	0.485908	0.319999
PCA_N	P37108	0	0	0		0	0		Non	Non	Non
PCA_N	P37173	19.8365	19.7982	19.468		19.7009	115415	13.4563	Oui	Oui	Oui
PCA_N	P37235	0	0	0		0	0		Non	Non	Non
PCA_N	P37802	0	0	0		0	0		Non	Non	Non
PCA_N	P37837	0	0	0	18.125	0	0		Non	Non	Non
PCA_N	P37840	23.9719	23.9714	24.4535	18.9523	24.1322	3.76626e+06	20.2216	Oui	Oui	Oui	5.01961	5.01913	5.50123	5.17999	0.278204
PCA_N	P38117	0	0	0		0	0		Non	Non	Non
PCA_N	P38159	0	0	0		0	0		Non	Non	Non
PCA_N	P38571	0	0	0		0	0		Non	Non	Non
PCA_N	P38606	0	0	0		0	0		Non	Non	Non
PCA_N	P38646	0	0	0		0	0		Non	Non	Non
PCA_N	P39019	18.0691	18.0598	18.6804		18.2698	84279.9	26.1105	Oui	Oui	Oui
PCA_N	P39023	0	0	0		0	0		Non	Non	Non
PCA_N	P39059	0	0	0	16.7115	0	0		Non	Non	Non
PCA_N	P39060	20.2555	0	18.8967	21.0286	13.0507	630919	108.791	Oui	Oui	Non
PCA_N	P39656	0	0	0		0	0		Non	Non	Non
PCA_N	P39687	0	0	0		0	0		Non	Non	Non
PCA_N	P39748	0	0	0		0	0		Non	Non	Non
PCA_N	P40121	0	0	0	13.0043	0	0		Non	Non	Non
PCA_N	P40189	25.4586	25.6024	25.2102	20.9405	25.4238	6.1054e+06	13.4803	Oui	Oui	Oui	4.51817	4.66194	4.2697	4.48327	0.198437
PCA_N	P40197	21.5759	21.0028	0	22.3433	14.1929	1.59356e+06	91.4591	Oui	Oui	Non
PCA_N	P40199	24.6772	24.7765	24.1553		24.5363	5.33978e+06	21.575	Oui	Oui	Oui
PCA_N	P40200	20.3483	20.4369	20.0607		20.282	169038	13.1788	Oui	Oui	Oui
PCA_N	P40227	0	0	0		0	0		Non	Non	Non
PCA_N	P40306	0	0	0		0	0		Non	Non	Non
PCA_N	P40429	0	0	0		0	0		Non	Non	Non
PCA_N	P40763	0	0	0		0	0		Non	Non	Non
PCA_N	P40925	0	0	0	17.1756	0	0		Non	Non	Non
PCA_N	P40926	0	0	0		0	0		Non	Non	Non
PCA_N	P40939	0	0	0		0	0		Non	Non	Non
PCA_N	P40967	17.8961	0	0		5.96537	140833	173.205	Oui	Non	Non
PCA_N	P41091	0	0	0		0	0		Non	Non	Non
PCA_N	P41159	0	0	0	17.9767	0	0		Non	Non	Non
PCA_N	P41218	0	0	0		0	0		Non	Non	Non
PCA_N	P41222	30.021	29.6461	29.691	22.3696	29.786	1.36922e+08	14.6892	Oui	Oui	Oui	7.65138	7.27645	7.32142	7.41642	0.204722
PCA_N	P41226	0	0	0		0	0		Non	Non	Non
PCA_N	P41240	0	0	0		0	0		Non	Non	Non
PCA_N	P41271	22.8311	22.7762	22.5885		22.732	602674	8.6292	Oui	Oui	Oui
PCA_N	P42081	21.7604	21.5286	21.6621		21.6504	264187	8.00877	Oui	Oui	Oui
PCA_N	P42126	0	0	0		0	0		Non	Non	Non
PCA_N	P42127	0	0	0		0	0		Non	Non	Non
PCA_N	P42224	0	0	0		0	0		Non	Non	Non
PCA_N	P42229	0	0	0		0	0		Non	Non	Non
PCA_N	P42330;Q04828	0	0	0		0	0		Non	Non	Non
PCA_N	P42566	0	0	0		0	0		Non	Non	Non
PCA_N	P42702	20.0187	20.0853	20.0168		20.0403	29418.1	2.72763	Oui	Oui	Oui
PCA_N	P42765	0	0	0		0	0		Non	Non	Non
PCA_N	P42766	0	0	0		0	0		Non	Non	Non
PCA_N	P42768	0	0	0		0	0		Non	Non	Non
PCA_N	P42785	0	0	0	19.0706	0	0		Non	Non	Non
PCA_N	P42892	0	0	0		0	0		Non	Non	Non
PCA_N	P43034	0	0	0		0	0		Non	Non	Non
PCA_N	P43121	22.5547	22.4891	22.4872	21.6445	22.5103	160496	2.68579	Oui	Oui	Oui	0.910191	0.844589	0.842617	0.865799	0.0384574
PCA_N	P43234	0	0	0		0	0		Non	Non	Non
PCA_N	P43243	0	0	0		0	0		Non	Non	Non
PCA_N	P43250	0	0	0		0	0		Non	Non	Non
PCA_N	P43251	23.8672	23.3912	22.6533	24.9024	23.3039	4.35248e+06	39.6887	Oui	Oui	Oui	-1.03517	-1.5112	-2.24901	-1.59846	0.611604
PCA_N	P43304	0	0	0		0	0		Non	Non	Non
PCA_N	P43307	0	0	0		0	0		Non	Non	Non
PCA_N	P43353	0	0	0		0	0		Non	Non	Non
PCA_N	P43405	0	0	0		0	0		Non	Non	Non
PCA_N	P43487	0	16.65	0		5.54999	59371.8	173.205	Oui	Non	Non
PCA_N	P43490	0	0	0		0	0		Non	Non	Non
PCA_N	P43626	19.3771	0	18.767		12.7147	345878	92.0692	Oui	Oui	Non
PCA_N	P43652	27.5115	27.1807	27.2324	26.304	27.3082	2.12205e+07	12.7035	Oui	Oui	Oui	1.20759	0.876712	0.9284	1.00423	0.177996
PCA_N	P43686	0	0	0		0	0		Non	Non	Non
PCA_N	P45877	0	0	0		0	0		Non	Non	Non
PCA_N	P45880	0	0	0		0	0		Non	Non	Non
PCA_N	P45974	0	0	0		0	0		Non	Non	Non
PCA_N	P46060	0	0	0		0	0		Non	Non	Non
PCA_N	P46108	0	0	0		0	0		Non	Non	Non
PCA_N	P46109	0	0	0		0	0		Non	Non	Non
PCA_N	P46379	0	0	0		0	0		Non	Non	Non
PCA_N	P46459	0	0	0		0	0		Non	Non	Non
PCA_N	P46531	0	0	0		0	0		Non	Non	Non
PCA_N	P46734	0	0	0		0	0		Non	Non	Non
PCA_N	P46776	0	0	0		0	0		Non	Non	Non
PCA_N	P46777	0	0	0		0	0		Non	Non	Non
PCA_N	P46778	0	0	0		0	0		Non	Non	Non
PCA_N	P46779	0	0	0		0	0		Non	Non	Non
PCA_N	P46781	18.3848	17.9664	17.4977		17.9496	78720.1	30.1439	Oui	Oui	Oui
PCA_N	P46782	18.6614	0	0		6.22047	239376	173.205	Oui	Non	Non
PCA_N	P46783	18.3043	0	0		6.10143	186886	173.205	Oui	Non	Non
PCA_N	P46926	0	0	0		0	0		Non	Non	Non
PCA_N	P46940	0	0	0		0	0		Non	Non	Non
PCA_N	P46976	0	0	0		0	0		Non	Non	Non
PCA_N	P46977	0	0	0		0	0		Non	Non	Non
PCA_N	P47755	0	0	0		0	0		Non	Non	Non
PCA_N	P47756	0	0	0		0	0		Non	Non	Non
PCA_N	P47897	0	0	0		0	0		Non	Non	Non
PCA_N	P47914	19.2349	18.7475	19.2773		19.0866	107837	19.1141	Oui	Oui	Oui
PCA_N	P47929	17.5528	15.8375	19.9211		17.7704	505200	121.875	Oui	Oui	Oui
PCA_N	P47972	0	0	0		0	0		Non	Non	Non
PCA_N	P47985;P0C7P4	0	0	0		0	0		Non	Non	Non
PCA_N	P48047	0	0	0		0	0		Non	Non	Non
PCA_N	P48052	0	0	0		0	0		Non	Non	Non
PCA_N	P48059	0	0	0		0	0		Non	Non	Non
PCA_N	P48061	0	0	20.0054		6.66845	607650	173.205	Oui	Non	Non
PCA_N	P48147	0	0	0		0	0		Non	Non	Non
PCA_N	P48163	0	0	0		0	0		Non	Non	Non
PCA_N	P48304	17.3928	17.0729	18.3766		17.6141	108379	49.9976	Oui	Oui	Oui
PCA_N	P48307	0	0	0		0	0		Non	Non	Non
PCA_N	P48357	20.662	20.2111	20.4634		20.4455	222715	15.4713	Oui	Oui	Oui
PCA_N	P48426	0	0	0		0	0		Non	Non	Non
PCA_N	P48444	0	0	0		0	0		Non	Non	Non
PCA_N	P48506	0	0	0		0	0		Non	Non	Non
PCA_N	P48507	0	0	0		0	0		Non	Non	Non
PCA_N	P48509	0	0	0		0	0		Non	Non	Non
PCA_N	P48556	0	0	0		0	0		Non	Non	Non
PCA_N	P48594	19.9315	18.961	23.0785		20.657	4.68457e+06	135.545	Oui	Oui	Oui
PCA_N	P48637	0	0	0	18.3039	0	0		Non	Non	Non
PCA_N	P48643	0	0	0		0	0		Non	Non	Non
PCA_N	P48723	0	0	0		0	0		Non	Non	Non
PCA_N	P48729	0	0	0		0	0		Non	Non	Non
PCA_N	P48735	0	0	0		0	0		Non	Non	Non
PCA_N	P48739	0	0	0		0	0		Non	Non	Non
PCA_N	P48740	23.7478	22.6391	22.0467	24.3757	22.8112	5.11627e+06	61.5154	Oui	Oui	Oui	-0.627902	-1.73662	-2.329	-1.56451	0.863511
PCA_N	P48741	18.8902	18.6869	18.9892		18.8554	49919.3	10.4855	Oui	Oui	Oui
PCA_N	P48745	12.7529	0	13.0481		8.60036	4506.34	87.9424	Oui	Oui	Non
PCA_N	P48960	22.9373	22.8259	22.6153	17.6208	22.7928	812150	11.1295	Oui	Oui	Oui	5.31648	5.20509	4.99447	5.17201	0.16353
PCA_N	P49006	20.9432	20.6067	21.0399		20.8633	291065	15.1362	Oui	Oui	Oui
PCA_N	P49184	0	0	0		0	0		Non	Non	Non
PCA_N	P49189	0	0	0		0	0		Non	Non	Non
PCA_N	P49207	0	0	0		0	0		Non	Non	Non
PCA_N	P49247	0	0	0		0	0		Non	Non	Non
PCA_N	P49257	0	0	0		0	0		Non	Non	Non
PCA_N	P49281	0	0	0		0	0		Non	Non	Non
PCA_N	P49327	0	0	0		0	0		Non	Non	Non
PCA_N	P49368	0	0	0		0	0		Non	Non	Non
PCA_N	P49407	0	0	0		0	0		Non	Non	Non
PCA_N	P49411	0	0	0		0	0		Non	Non	Non
PCA_N	P49458	0	0	0		0	0		Non	Non	Non
PCA_N	P49589	0	0	0		0	0		Non	Non	Non
PCA_N	P49591	0	0	0		0	0		Non	Non	Non
PCA_N	P49593	16.0934	15.6063	0		10.5666	36006.6	90.1628	Oui	Oui	Non
PCA_N	P49641	0	0	0		0	0		Non	Non	Non
PCA_N	P49720	0	0	0		0	0		Non	Non	Non
PCA_N	P49721	0	0	0	18.3699	0	0		Non	Non	Non
PCA_N	P49746	0	0	16.0922		5.36407	40334.5	173.205	Oui	Non	Non
PCA_N	P49747	20.7437	20.2472	20.0996	23.814	20.3635	335581	24.4127	Oui	Oui	Oui	-3.07033	-3.56683	-3.71435	-3.4505	0.337404
PCA_N	P49748	0	0	0		0	0		Non	Non	Non
PCA_N	P49755	0	0	0		0	0		Non	Non	Non
PCA_N	P49767	0	0	0		0	0		Non	Non	Non
PCA_N	P49773	0	0	0		0	0		Non	Non	Non
PCA_N	P49795	0	0	0		0	0		Non	Non	Non
PCA_N	P49862	14.6807	0	13.6929		9.45787	13131.5	99.72	Oui	Oui	Non
PCA_N	P49908	30.6758	30.4447	30.7724	25.4706	30.631	1.90345e+08	11.3962	Oui	Oui	Oui	5.20519	4.97417	5.30183	5.1604	0.168359
PCA_N	P49913	24.3558	24.2151	24.5981	21.0698	24.3897	3.0129e+06	13.6249	Oui	Oui	Oui	3.28599	3.14525	3.52829	3.31984	0.19375
PCA_N	P50053	0	0	0		0	0		Non	Non	Non
PCA_N	P50120	0	0	0		0	0		Non	Non	Non
PCA_N	P50148	0	0	0		0	0		Non	Non	Non
PCA_N	P50151	0	0	0		0	0		Non	Non	Non
PCA_N	P50213	0	0	0		0	0		Non	Non	Non
PCA_N	P50225	0	0	0		0	0		Non	Non	Non
PCA_N	P50238	21.008	20.7926	21.1864	18.2213	20.9956	285073	13.5502	Oui	Oui	Oui	2.78673	2.5713	2.96512	2.77438	0.197202
PCA_N	P50281	23.018	22.2581	22.0128	17.6859	22.4296	2.26862e+06	38.361	Oui	Oui	Oui	5.33209	4.57218	4.32685	4.74371	0.524111
PCA_N	P50395	0	0	0	17.5943	0	0		Non	Non	Non
PCA_N	P50402	0	0	0		0	0		Non	Non	Non
PCA_N	P50416	0	0	0		0	0		Non	Non	Non
PCA_N	P50453	0	0	0		0	0		Non	Non	Non
PCA_N	P50502	0	0	0		0	0		Non	Non	Non
PCA_N	P50552	19.1732	17.75	17.5034		18.1422	224715	67.5893	Oui	Oui	Oui
PCA_N	P50570	0	0	0		0	0		Non	Non	Non
PCA_N	P50591	0	0	0		0	0		Non	Non	Non
PCA_N	P50851	0	0	0		0	0		Non	Non	Non
PCA_N	P50895	0	0	0	15.8541	0	0		Non	Non	Non
PCA_N	P50897	0	0	0		0	0		Non	Non	Non
PCA_N	P50914	0	0	0		0	0		Non	Non	Non
PCA_N	P50990	0	0	0		0	0		Non	Non	Non
PCA_N	P50991	0	0	0		0	0		Non	Non	Non
PCA_N	P50995	0	0	0		0	0		Non	Non	Non
PCA_N	P51114	0	0	0		0	0		Non	Non	Non
PCA_N	P51148	0	0	0		0	0		Non	Non	Non
PCA_N	P51149	0	0	0		0	0		Non	Non	Non
PCA_N	P51153	0	0	0		0	0		Non	Non	Non
PCA_N	P51161	0	0	0		0	0		Non	Non	Non
PCA_N	P51452	0	0	0		0	0		Non	Non	Non
PCA_N	P51460	21.5023	21.5868	21.6526		21.5806	163278	5.2016	Oui	Oui	Oui
PCA_N	P51511	0	0	0		0	0		Non	Non	Non
PCA_N	P51570	0	0	0		0	0		Non	Non	Non
PCA_N	P51571	0	0	0		0	0		Non	Non	Non
PCA_N	P51572	0	0	0		0	0		Non	Non	Non
PCA_N	P51575	0	0	0		0	0		Non	Non	Non
PCA_N	P51606	0	0	0		0	0		Non	Non	Non
PCA_N	P51659	0	0	0		0	0		Non	Non	Non
PCA_N	P51665	0	0	0		0	0		Non	Non	Non
PCA_N	P51693	19.6206	19.1715	18.9468		19.2463	155020	24.4529	Oui	Oui	Oui
PCA_N	P51790	0	0	0		0	0		Non	Non	Non
PCA_N	P51809	0	0	0		0	0		Non	Non	Non
PCA_N	P51811	0	0	0		0	0		Non	Non	Non
PCA_N	P51858	12.8331	12.3832	9.67931		11.6319	3322.23	74.052	Oui	Oui	Oui
PCA_N	P51884	27.7199	27.757	27.2066	26.245	27.5612	3.99731e+07	19.8949	Oui	Oui	Oui	1.47487	1.51199	0.961633	1.31617	0.307594
PCA_N	P51888	17.2859	15.8886	15.895		16.3565	57158.5	60.9351	Oui	Oui	Oui
PCA_N	P51911	0	0	0		0	0		Non	Non	Non
PCA_N	P51991	0	0	0		0	0		Non	Non	Non
PCA_N	P52209	0	0	0		0	0		Non	Non	Non
PCA_N	P52306	0	0	0		0	0		Non	Non	Non
PCA_N	P52565	17.0016	16.6425	16.118		16.5874	30052.7	29.5951	Oui	Oui	Oui
PCA_N	P52566	0	0	0		0	0		Non	Non	Non
PCA_N	P52594	0	0	0		0	0		Non	Non	Non
PCA_N	P52758	22.1609	21.9959	21.6234		21.9267	740559	18.3577	Oui	Oui	Oui
PCA_N	P52790	0	0	0		0	0		Non	Non	Non
PCA_N	P52799	21.7324	21.2053	21.2866		21.4081	579467	20.5481	Oui	Oui	Oui
PCA_N	P52848	0	0	0		0	0		Non	Non	Non
PCA_N	P52888	0	0	0		0	0		Non	Non	Non
PCA_N	P52907	0	0	0		0	0		Non	Non	Non
PCA_N	P52943	0	0	0		0	0		Non	Non	Non
PCA_N	P53004	0	0	0		0	0		Non	Non	Non
PCA_N	P53396	0	0	0		0	0		Non	Non	Non
PCA_N	P53597	0	0	0		0	0		Non	Non	Non
PCA_N	P53611	0	0	0		0	0		Non	Non	Non
PCA_N	P53618	0	0	0		0	0		Non	Non	Non
PCA_N	P53621	0	0	0		0	0		Non	Non	Non
PCA_N	P53634	18.4379	18.3006	19.6189	17.4649	18.7858	269607	54.5348	Oui	Oui	Oui	0.973012	0.835749	2.15397	1.32091	0.724708
PCA_N	P53675	0	0	0		0	0		Non	Non	Non
PCA_N	P53680	0	0	0		0	0		Non	Non	Non
PCA_N	P53708	0	0	0		0	0		Non	Non	Non
PCA_N	P53814	0	0	0		0	0		Non	Non	Non
PCA_N	P53990	0	0	0		0	0		Non	Non	Non
PCA_N	P53992	0	0	0		0	0		Non	Non	Non
PCA_N	P54105	0	0	0		0	0		Non	Non	Non
PCA_N	P54108	21.3883	19.6434	20.6414	21.5973	20.5577	966698	55.7767	Oui	Oui	Oui	-0.20894	-1.95391	-0.955857	-1.03957	0.875493
PCA_N	P54252	0	0	0		0	0		Non	Non	Non
PCA_N	P54289	21.9715	22.0455	21.8273	19.137	21.9481	307914	7.59537	Oui	Oui	Oui	2.83449	2.90848	2.69031	2.81109	0.110954
PCA_N	P54577	0	0	0		0	0		Non	Non	Non
PCA_N	P54578	0	0	0		0	0		Non	Non	Non
PCA_N	P54709	0	0	0		0	0		Non	Non	Non
PCA_N	P54710	16.3173	15.9745	16.2517		16.1811	9105.79	12.1916	Oui	Oui	Oui
PCA_N	P54725	0	0	0		0	0		Non	Non	Non
PCA_N	P54727	11.7639	11.1929	0		7.65227	1773.23	91.4246	Oui	Oui	Non
PCA_N	P54760	0	0	0		0	0		Non	Non	Non
PCA_N	P54764	0	0	0	15.9459	0	0		Non	Non	Non
PCA_N	P54802	0	0	0	19.3306	0	0		Non	Non	Non
PCA_N	P54803	0	0	0		0	0		Non	Non	Non
PCA_N	P54819	0	0	0		0	0		Non	Non	Non
PCA_N	P54920	0	0	0		0	0		Non	Non	Non
PCA_N	P55010	0	0	0		0	0		Non	Non	Non
PCA_N	P55036	0	0	0		0	0		Non	Non	Non
PCA_N	P55056	26.9481	26.3075	26.6315	24.4736	26.629	2.32493e+07	22.0382	Oui	Oui	Oui	2.47445	1.83387	2.15783	2.15539	0.320299
PCA_N	P55058	24.0504	24.0604	23.7654	23.8664	23.9587	1.83417e+06	11.2005	Oui	Oui	Oui	0.184024	0.194046	-0.100998	0.0923574	0.167525
PCA_N	P55060	13.7899	0	13.7573	12.7726	9.1824	8087.54	86.6191	Oui	Oui	Non
PCA_N	P55072	0	0	0		0	0		Non	Non	Non
PCA_N	P55083	0	0	0	18.3504	0	0		Non	Non	Non
PCA_N	P55084	0	0	0		0	0		Non	Non	Non
PCA_N	P55103	21.2957	21.3556	21.4418	18.5739	21.3643	138104	5.1112	Oui	Oui	Oui	2.72179	2.78167	2.86787	2.79045	0.0734338
PCA_N	P55145	19.0151	19.3223	19.3746		19.2374	80492	12.9472	Oui	Oui	Oui
PCA_N	P55157	0	0	0		0	0		Non	Non	Non
PCA_N	P55160	0	0	0		0	0		Non	Non	Non
PCA_N	P55209	0	0	0		0	0		Non	Non	Non
PCA_N	P55259	22.4608	22.0064	21.8973		22.1215	1.00088e+06	21.6144	Oui	Oui	Oui
PCA_N	P55268	18.476	0	17.7985		12.0915	184207	93.2551	Oui	Oui	Non
PCA_N	P55283	0	0	0		0	0		Non	Non	Non
PCA_N	P55285	0	0	0	19.2955	0	0		Non	Non	Non
PCA_N	P55286	0	0	0		0	0		Non	Non	Non
PCA_N	P55287	0	18.249	17.9545	17.6596	12.0678	165770	87.9367	Oui	Oui	Non
PCA_N	P55290	24.753	24.6406	24.7477	21.9864	24.7138	1.19479e+06	4.33938	Oui	Oui	Oui	2.76655	2.65419	2.76134	2.72736	0.0634226
PCA_N	P55291	0	0	0		0	0		Non	Non	Non
PCA_N	P55327	0	0	0		0	0		Non	Non	Non
PCA_N	P55735	0	0	0		0	0		Non	Non	Non
PCA_N	P55774	26.4246	26.0462	26.0351		26.1687	1.21541e+07	15.9829	Oui	Oui	Oui
PCA_N	P55786	0	0	0		0	0		Non	Non	Non
PCA_N	P55884	16.3108	0	15.8305		10.7138	41899.8	90.0678	Oui	Oui	Non
PCA_N	P55899	0	0	0	15.9597	0	0		Non	Non	Non
PCA_N	P56134	0	0	0		0	0		Non	Non	Non
PCA_N	P56199	19.6503	20.1175	18.8511	15.6655	19.5396	332489	40.9928	Oui	Oui	Oui	3.98478	4.45193	3.18553	3.87408	0.640418
PCA_N	P56202	0	0	0		0	0		Non	Non	Non
PCA_N	P56537	0	0	0		0	0		Non	Non	Non
PCA_N	P57737	0	0	0		0	0		Non	Non	Non
PCA_N	P57772	0	0	0		0	0		Non	Non	Non
PCA_N	P58107	0	0	0		0	0		Non	Non	Non
PCA_N	P58166	18.9004	17.9576	17.8911	18.3591	18.2497	138971	42.2413	Oui	Oui	Oui	0.541356	-0.401431	-0.467934	-0.109336	0.564497
PCA_N	P58215	0	0	0		0	0		Non	Non	Non
PCA_N	P58335	19.5144	0	0	21.0873	6.50479	432367	173.205	Oui	Non	Non
PCA_N	P58499	0	0	0		0	0		Non	Non	Non
PCA_N	P58546	0	0	0		0	0		Non	Non	Non
PCA_N	P59665;P59666	0	0	0		0	0		Non	Non	Non
PCA_N	P59768	0	0	0		0	0		Non	Non	Non
PCA_N	P59998	0	0	0		0	0		Non	Non	Non
PCA_N	P60022	0	0	0		0	0		Non	Non	Non
PCA_N	P60174	18.6388	18.2715	17.849	17.4685	18.2531	86104.3	26.8887	Oui	Oui	Oui	1.17035	0.802984	0.380507	0.784613	0.39524
PCA_N	P60520	0	0	0		0	0		Non	Non	Non
PCA_N	P60660	0	0	0		0	0		Non	Non	Non
PCA_N	P60709	24.1461	23.9538	24.0792	23.7417	24.0597	1.17307e+06	6.69841	Oui	Oui	Oui	0.404414	0.21207	0.337535	0.318006	0.0976479
PCA_N	P60842	0	0	0		0	0		Non	Non	Non
PCA_N	P60866	0	0	0		0	0		Non	Non	Non
PCA_N	P60891	0	0	0		0	0		Non	Non	Non
PCA_N	P60900	0	0	0	18.3432	0	0		Non	Non	Non
PCA_N	P60903	0	0	0		0	0		Non	Non	Non
PCA_N	P60953	0	17.0539	0		5.68464	78556	173.205	Oui	Non	Non
PCA_N	P60981	0	0	0		0	0		Non	Non	Non
PCA_N	P60985	23.3514	23.717	24.1573	18.1871	23.7419	4.03891e+06	28.0477	Oui	Oui	Oui	5.16422	5.52986	5.97017	5.55475	0.40355
PCA_N	P61006	0	0	0		0	0		Non	Non	Non
PCA_N	P61018	0	0	0		0	0		Non	Non	Non
PCA_N	P61019	0	0	0		0	0		Non	Non	Non
PCA_N	P61020	0	0	0		0	0		Non	Non	Non
PCA_N	P61026	0	0	0		0	0		Non	Non	Non
PCA_N	P61086	0	0	0		0	0		Non	Non	Non
PCA_N	P61088	0	0	0		0	0		Non	Non	Non
PCA_N	P61106	0	0	0		0	0		Non	Non	Non
PCA_N	P61158	0	0	0		0	0		Non	Non	Non
PCA_N	P61160	0	0	0		0	0		Non	Non	Non
PCA_N	P61163	0	0	0		0	0		Non	Non	Non
PCA_N	P61201	0	0	0		0	0		Non	Non	Non
PCA_N	P61204;P84077	0	0	0		0	0		Non	Non	Non
PCA_N	P61224	0	0	0		0	0		Non	Non	Non
PCA_N	P61225	0	0	0		0	0		Non	Non	Non
PCA_N	P61247	0	0	0		0	0		Non	Non	Non
PCA_N	P61254	0	0	0		0	0		Non	Non	Non
PCA_N	P61278	15.8948	0	0		5.29827	35176.3	173.205	Oui	Non	Non
PCA_N	P61313	16.4522	17.0712	0		11.1745	69891.1	92.2197	Oui	Oui	Non
PCA_N	P61353	0	0	0		0	0		Non	Non	Non
PCA_N	P61421	0	0	0		0	0		Non	Non	Non
PCA_N	P61457	0	0	0		0	0		Non	Non	Non
PCA_N	P61586	0	0	0		0	0		Non	Non	Non
PCA_N	P61604	15.0975	15.8306	19.0263		16.6515	281563	134.661	Oui	Oui	Oui
PCA_N	P61626	24.8519	24.509	25.2219	21.2736	24.8609	7.66138e+06	24.6373	Oui	Oui	Oui	3.57833	3.23546	3.94831	3.58737	0.356511
PCA_N	P61769	23.6575	22.5083	23.1482	24.1676	23.1047	3.63721e+06	38.2951	Oui	Oui	Oui	-0.510097	-1.65932	-1.01944	-1.06295	0.575845
PCA_N	P61803	0	0	0		0	0		Non	Non	Non
PCA_N	P61916	25.2138	25.1251	25.3899		25.2429	3.76926e+06	9.46458	Oui	Oui	Oui
PCA_N	P61952	0	0	0		0	0		Non	Non	Non
PCA_N	P61956	17.4901	17.6259	18.0161		17.7107	42498.9	19.5709	Oui	Oui	Oui
PCA_N	P61970	0	0	0		0	0		Non	Non	Non
PCA_N	P61978	19.4593	19.0031	18.274	19.7491	18.9121	201957	38.7591	Oui	Oui	Oui	-0.289805	-0.746009	-1.4751	-0.836972	0.597861
PCA_N	P61981	0	0	0		0	0		Non	Non	Non
PCA_N	P62081	0	0	0		0	0		Non	Non	Non
PCA_N	P62136	0	0	0		0	0		Non	Non	Non
PCA_N	P62140	0	0	0		0	0		Non	Non	Non
PCA_N	P62191	0	0	0		0	0		Non	Non	Non
PCA_N	P62195	0	0	0		0	0		Non	Non	Non
PCA_N	P62241	0	0	0		0	0		Non	Non	Non
PCA_N	P62244	0	18.6024	17.7944		12.1323	199673	95.7921	Oui	Oui	Non
PCA_N	P62249	0	0	0		0	0		Non	Non	Non
PCA_N	P62258	20.6421	20.1902	19.8458	20.8095	20.2261	351219	27.9106	Oui	Oui	Oui	-0.167348	-0.619262	-0.963698	-0.583436	0.399382
PCA_N	P62263	0	15.428	14.8914		10.1065	22563.8	90.8873	Oui	Oui	Non
PCA_N	P62266	0	0	0		0	0		Non	Non	Non
PCA_N	P62269	0	0	0	16.4393	0	0		Non	Non	Non
PCA_N	P62277	0	0	0		0	0		Non	Non	Non
PCA_N	P62280	0	0	0		0	0		Non	Non	Non
PCA_N	P62306	20.532	20.1667	20.2407	16.8441	20.3131	180595	13.7783	Oui	Oui	Oui	3.68791	3.32263	3.39664	3.46906	0.19311
PCA_N	P62310	0	0	0		0	0		Non	Non	Non
PCA_N	P62312	0	0	0		0	0		Non	Non	Non
PCA_N	P62314	0	0	0		0	0		Non	Non	Non
PCA_N	P62316	0	0	0		0	0		Non	Non	Non
PCA_N	P62318	0	0	0		0	0		Non	Non	Non
PCA_N	P62328	29.202	29.2786	29.3598		29.2801	3.57107e+07	5.47229	Oui	Oui	Oui
PCA_N	P62330	0	0	0		0	0		Non	Non	Non
PCA_N	P62333	0	0	0		0	0		Non	Non	Non
PCA_N	P62424	17.756	17.5755	17.052		17.4612	43811.7	23.7867	Oui	Oui	Oui
PCA_N	P62633	0	0	0		0	0		Non	Non	Non
PCA_N	P62701	0	16.5341	0		5.51137	54790.6	173.205	Oui	Non	Non
PCA_N	P62714	0	0	0		0	0		Non	Non	Non
PCA_N	P62750	0	0	0		0	0		Non	Non	Non
PCA_N	P62753	17.5094	0	17.1528		11.5541	98075.1	88.5442	Oui	Oui	Non
PCA_N	P62805	18.2283	19.4165	20.5236		19.3895	611968	73.0206	Oui	Oui	Oui
PCA_N	P62820	0	0	0		0	0		Non	Non	Non
PCA_N	P62826	0	19.2578	0	19.0719	6.41928	361932	173.205	Oui	Non	Non
PCA_N	P62834	0	0	0	18.5181	0	0		Non	Non	Non
PCA_N	P62837;P61077	0	0	0		0	0		Non	Non	Non
PCA_N	P62851	0	0	0		0	0		Non	Non	Non
PCA_N	P62854	0	12.1681	11.8575		8.00853	2440.79	88.0842	Oui	Oui	Non
PCA_N	P62857	0	0	0		0	0		Non	Non	Non
PCA_N	P62861	0	0	0		0	0		Non	Non	Non
PCA_N	P62873	0	0	0		0	0		Non	Non	Non
PCA_N	P62879	0	0	0		0	0		Non	Non	Non
PCA_N	P62888	0	0	0		0	0		Non	Non	Non
PCA_N	P62891;Q59GN2	0	0	0		0	0		Non	Non	Non
PCA_N	P62899	0	0	0		0	0		Non	Non	Non
PCA_N	P62906	0	0	0		0	0		Non	Non	Non
PCA_N	P62910	0	0	0		0	0		Non	Non	Non
PCA_N	P62913	0	0	0		0	0		Non	Non	Non
PCA_N	P62917	0	0	0		0	0		Non	Non	Non
PCA_N	P62937	19.3342	0	18.0645	19.8632	12.4662	332078	106.538	Oui	Oui	Non
PCA_N	P62942	0	14.929	0		4.97635	18010.6	173.205	Oui	Non	Non
PCA_N	P62987	27.572	28.2491	28.3193		28.0468	7.40119e+07	26.0149	Oui	Oui	Oui
PCA_N	P62993	0	0	0		0	0		Non	Non	Non
PCA_N	P63000	0	0	0		0	0		Non	Non	Non
PCA_N	P63010	0	0	0		0	0		Non	Non	Non
PCA_N	P63098	0	0	0		0	0		Non	Non	Non
PCA_N	P63104	17.9181	18.8111	18.5372	19.2227	18.4221	107244	29.5699	Oui	Oui	Oui	-1.30457	-0.411533	-0.685451	-0.800518	0.457504
PCA_N	P63167	0	0	0		0	0		Non	Non	Non
PCA_N	P63173	0	0	0		0	0		Non	Non	Non
PCA_N	P63208	0	0	0		0	0		Non	Non	Non
PCA_N	P63218	0	0	0		0	0		Non	Non	Non
PCA_N	P63241	0	0	17.6041	16.6991	5.86802	115024	173.205	Oui	Non	Non
PCA_N	P63244	0	0	0		0	0		Non	Non	Non
PCA_N	P63261	0	0	0		0	0		Non	Non	Non
PCA_N	P63313	25.2722	25.1203	25.2509		25.2145	2.18663e+06	5.6104	Oui	Oui	Oui
PCA_N	P63316	0	0	0		0	0		Non	Non	Non
PCA_N	P67809	18.3721	18.1364	17.913	16.5544	18.1405	46325.7	15.8974	Oui	Oui	Oui	1.81773	1.582	1.3586	1.58611	0.22959
PCA_N	P67812	0	0	0		0	0		Non	Non	Non
PCA_N	P67870	0	0	0		0	0		Non	Non	Non
PCA_N	P67936	21.051	20.3414	19.8926	19.2187	20.4283	615984	41.2998	Oui	Oui	Oui	1.83225	1.1227	0.673896	1.20961	0.584046
PCA_N	P68032;P68133	0	0	0		0	0		Non	Non	Non
PCA_N	P68036	0	0	0		0	0		Non	Non	Non
PCA_N	P68104;Q5VTE0	19.5845	18.5259	19.2777	17.5627	19.1294	206703	34.4658	Oui	Oui	Oui	2.02175	0.963199	1.71497	1.56664	0.54464
PCA_N	P68366	0	0	0		0	0		Non	Non	Non
PCA_N	P68371	0	0	0		0	0		Non	Non	Non
PCA_N	P68402	0	0	0		0	0		Non	Non	Non
PCA_N	P68431;P84243;Q16695;Q71DI3	0	0	17.2504		5.75012	90014.7	173.205	Oui	Non	Non
PCA_N	P68871	30.0377	29.3318	29.2907	29.3658	29.5534	2.51882e+08	31.0381	Oui	Oui	Oui	0.671903	-0.0340002	-0.0750983	0.187601	0.41992
PCA_N	P69849;Q5JPE7;Q15155	0	0	0	14.0455	0	0		Non	Non	Non
PCA_N	P69891	0	0	0	12.8521	0	0		Non	Non	Non
PCA_N	P69905	31.2706	30.822	30.9902	30.2067	31.0276	3.52078e+08	15.9508	Oui	Oui	Oui	1.06396	0.615374	0.783566	0.820966	0.226619
PCA_N	P78318	0	0	0		0	0		Non	Non	Non
PCA_N	P78324	24.1836	24.4526	24.6651		24.4337	3.77526e+06	16.5061	Oui	Oui	Oui
PCA_N	P78371	0	0	0		0	0		Non	Non	Non
PCA_N	P78386	0	0	0		0	0		Non	Non	Non
PCA_N	P78417	17.3677	0	0	18.834	5.78922	97639.7	173.205	Oui	Non	Non
PCA_N	P78423	15.5849	15.3667	14.9777		15.3098	8488.93	20.5932	Oui	Oui	Oui
PCA_N	P78504	0	0	0		0	0		Non	Non	Non
PCA_N	P78509	0	0	0	19.1453	0	0		Non	Non	Non
PCA_N	P78527	0	14.1965	0	12.148	4.73216	10839.5	173.205	Oui	Non	Non
PCA_N	P78536	18.5156	19.3631	18.5185		18.7991	172723	36.3731	Oui	Oui	Oui
PCA_N	P78539	0	15.6208	0		5.20694	29092.3	173.205	Oui	Non	Non
PCA_N	P78552	22.0156	21.8461	21.9545		21.9387	237465	5.90029	Oui	Oui	Oui
PCA_N	P78556	0	0	0		0	0		Non	Non	Non
PCA_N	P80108	23.0927	22.4532	22.3476	25.4456	22.6312	1.97665e+06	29.6134	Oui	Oui	Oui	-2.35294	-2.99241	-3.09806	-2.81447	0.403172
PCA_N	P80188	27.6781	27.3657	27.4542	20.2289	27.4993	2.16856e+07	11.3821	Oui	Oui	Oui	7.44921	7.13678	7.22527	7.27042	0.161034
PCA_N	P80217	0	0	0		0	0		Non	Non	Non
PCA_N	P80303	0	0	0		0	0		Non	Non	Non
PCA_N	P80370	19.9085	20.1931	20.5447		20.2154	274755	22.2026	Oui	Oui	Oui
PCA_N	P80511	0	0	0		0	0		Non	Non	Non
PCA_N	P80723	25.7797	25.5313	25.7641	18.6152	25.6917	5.09192e+06	9.36679	Oui	Oui	Oui	7.16443	6.91602	7.14891	7.07645	0.139154
PCA_N	P80748	20.8243	20.8617	20.3951	23.6098	20.6937	290904	16.9754	Oui	Oui	Oui	-2.7855	-2.74813	-3.21465	-2.91609	0.259234
PCA_N	P81172	0	0	0	16.5787	0	0		Non	Non	Non
PCA_N	P81605	24.7042	25.1082	25.2592		25.0239	6.56322e+06	18.9945	Oui	Oui	Oui
PCA_N	P82970	0	0	0	12.9001	0	0		Non	Non	Non
PCA_N	P83110	0	8.69543	8.40895		5.70146	220.969	87.8656	Oui	Oui	Non
PCA_N	P83731	0	0	0		0	0		Non	Non	Non
PCA_N	P84095	0	0	0		0	0		Non	Non	Non
PCA_N	P84098	0	0	0		0	0		Non	Non	Non
PCA_N	P84103	0	0	0		0	0		Non	Non	Non
PCA_N	P84157	0	0	12.2823		4.09411	2875.98	173.205	Oui	Non	Non
PCA_N	P98066	0	0	0		0	0		Non	Non	Non
PCA_N	P98095	0	0	0		0	0		Non	Non	Non
PCA_N	P98155	0	0	0		0	0		Non	Non	Non
PCA_N	P98160	20.3614	19.6381	19.5473	20.7379	19.8489	321989	32.9774	Oui	Oui	Oui	-0.376534	-1.09986	-1.19064	-0.889011	0.446133
PCA_N	P98171	0	0	0		0	0		Non	Non	Non
PCA_N	P98172	17.1645	17.2809	17.7479		17.3978	39198.9	22.3452	Oui	Oui	Oui
PCA_N	P98179	0	0	0		0	0		Non	Non	Non
PCA_N	P98194	0	0	0		0	0		Non	Non	Non
PCA_N	P99999	17.4293	0	19.4425		12.2906	371054	125.216	Oui	Oui	Non
PCA_N	Q00013	16.7712	0	0		5.59041	64578.4	173.205	Oui	Non	Non
PCA_N	Q00169	0	0	0		0	0		Non	Non	Non
PCA_N	Q00266	0	0	0		0	0		Non	Non	Non
PCA_N	Q00325	0	0	0		0	0		Non	Non	Non
PCA_N	Q00577	0	0	0		0	0		Non	Non	Non
PCA_N	Q00610	0	0	0		0	0		Non	Non	Non
PCA_N	Q00688	0	0	0		0	0		Non	Non	Non
PCA_N	Q00765	0	0	0		0	0		Non	Non	Non
PCA_N	Q00796	0	0	0		0	0		Non	Non	Non
PCA_N	Q00839	15.2326	0	0		5.07753	22228.3	173.205	Oui	Non	Non
PCA_N	Q00973	0	0	0		0	0		Non	Non	Non
PCA_N	Q01082	22.4404	0	22.3005		14.9136	3.1452e+06	86.9069	Oui	Oui	Non
PCA_N	Q01105	23.3771	23.4843	23.0793	20.6925	23.3136	1.4767e+06	14.0672	Oui	Oui	Oui	2.68467	2.79181	2.38684	2.62111	0.209833
PCA_N	Q01130	0	0	0		0	0		Non	Non	Non
PCA_N	Q01433	0	0	0		0	0		Non	Non	Non
PCA_N	Q01459	21.0945	19.95	20.2853	21.7521	20.4433	645258	42.7332	Oui	Oui	Oui	-0.657588	-1.80212	-1.4668	-1.30884	0.588389
PCA_N	Q01469	19.9139	20.1714	20.3351		20.1401	168119	14.4456	Oui	Oui	Oui
PCA_N	Q01518	0	0	0		0	0		Non	Non	Non
PCA_N	Q01523	0	0	0		0	0		Non	Non	Non
PCA_N	Q01524	17.5268	17.5355	18.3577		17.8067	84577.7	35.5011	Oui	Oui	Oui
PCA_N	Q01638	21.6831	22.3613	22.2047		22.083	1.04421e+06	23.0531	Oui	Oui	Oui
PCA_N	Q01813	0	0	0		0	0		Non	Non	Non
PCA_N	Q01844	0	0	0		0	0		Non	Non	Non
PCA_N	Q01970	0	0	0		0	0		Non	Non	Non
PCA_N	Q01973	14.0985	14.9436	14.2164		14.4195	7670.73	33.797	Oui	Oui	Oui
PCA_N	Q01995	0	0	0		0	0		Non	Non	Non
PCA_N	Q02094	0	0	0		0	0		Non	Non	Non
PCA_N	Q02108	0	0	0		0	0		Non	Non	Non
PCA_N	Q02413	14.7411	15.2376	14.8927		14.9571	5819.25	18.1026	Oui	Oui	Oui
PCA_N	Q02487	0	19.139	18.853	19.3793	12.664	307757	87.8619	Oui	Oui	Non
PCA_N	Q02543	0	0	0		0	0		Non	Non	Non
PCA_N	Q02747	25.4686	25.7054	25.9889		25.721	1.01344e+07	18.1249	Oui	Oui	Oui
PCA_N	Q02763	0	0	0		0	0		Non	Non	Non
PCA_N	Q02790	0	0	0		0	0		Non	Non	Non
PCA_N	Q02809	0	0	0		0	0		Non	Non	Non
PCA_N	Q02818	20.5742	19.9995	20.0375	17.9097	20.2037	288407	23.476	Oui	Oui	Oui	2.6645	2.08986	2.12779	2.29405	0.321381
PCA_N	Q02878	18.3096	17.8732	18.1304		18.1044	42479.2	14.959	Oui	Oui	Oui
PCA_N	Q02952	14.2765	0	14.9569		9.74447	16063.7	93.3056	Oui	Oui	Non
PCA_N	Q02978	0	0	0		0	0		Non	Non	Non
PCA_N	Q02985	22.4562	22.2204	22.4707	20.545	22.3824	518487	9.45378	Oui	Oui	Oui	1.91117	1.67541	1.92569	1.83742	0.140497
PCA_N	Q03135	0	0	0		0	0		Non	Non	Non
PCA_N	Q03154	23.3317	22.4219	0	23.1325	15.2512	5.28216e+06	97.9623	Oui	Oui	Non
PCA_N	Q03167	0	0	0	17.0343	0	0		Non	Non	Non
PCA_N	Q03252	0	0	0		0	0		Non	Non	Non
PCA_N	Q03519	0	0	0		0	0		Non	Non	Non
PCA_N	Q03591	0	0	0		0	0		Non	Non	Non
PCA_N	Q04446	0	0	0		0	0		Non	Non	Non
PCA_N	Q04637	0	14.8895	0		4.96317	17523.7	173.205	Oui	Non	Non
PCA_N	Q04656	0	0	0		0	0		Non	Non	Non
PCA_N	Q04695	19.6097	18.6647	22.5469		20.2738	3.19265e+06	130.433	Oui	Oui	Oui
PCA_N	Q04721	20.8833	20.6108	20.5338		20.676	220187	13.0712	Oui	Oui	Oui
PCA_N	Q04756	22.7325	22.1964	21.7142	23.8707	22.2144	1.77916e+06	35.0792	Oui	Oui	Oui	-1.13821	-1.67437	-2.15649	-1.65635	0.509377
PCA_N	Q04759	0	0	0		0	0		Non	Non	Non
PCA_N	Q04760	0	0	0		0	0		Non	Non	Non
PCA_N	Q04917	0	0	0		0	0		Non	Non	Non
PCA_N	Q04941	0	0	0		0	0		Non	Non	Non
PCA_N	Q05209	0	0	0		0	0		Non	Non	Non
PCA_N	Q05315	0	0	0		0	0		Non	Non	Non
PCA_N	Q05655	0	0	0		0	0		Non	Non	Non
PCA_N	Q05682	19.2222	19.0654	18.2801		18.8559	154396	31.3278	Oui	Oui	Oui
PCA_N	Q05707	21.1555	21.4939	21.6449		21.4314	479160	16.7767	Oui	Oui	Oui
PCA_N	Q06033	24.6323	23.8027	23.0968	27.0677	23.8439	8.6754e+06	52.4627	Oui	Oui	Oui	-2.43541	-3.26498	-3.97096	-3.22379	0.7686
PCA_N	Q06141	0	0	0		0	0		Non	Non	Non
PCA_N	Q06187	0	0	0		0	0		Non	Non	Non
PCA_N	Q06323	0	0	0		0	0		Non	Non	Non
PCA_N	Q06418	22.894	23.4765	22.2723		22.881	3.31961e+06	40.5954	Oui	Oui	Oui
PCA_N	Q06481	0	0	12.0593		4.01978	2464.11	173.205	Oui	Non	Non
PCA_N	Q06828	0	0	0		0	0		Non	Non	Non
PCA_N	Q06830	0	0	0	17.8613	0	0		Non	Non	Non
PCA_N	Q07020	0	0	16.5245		5.50817	54426.5	173.205	Oui	Non	Non
PCA_N	Q07075	0	0	0	17.8533	0	0		Non	Non	Non
PCA_N	Q07092	13.2414	12.5512	12.2407		12.6778	2529.13	36.9655	Oui	Oui	Oui
PCA_N	Q07507	0	0	0	21.0168	0	0		Non	Non	Non
PCA_N	Q07666	0	0	0		0	0		Non	Non	Non
PCA_N	Q07817	0	0	0		0	0		Non	Non	Non
PCA_N	Q07866	0	0	0		0	0		Non	Non	Non
PCA_N	Q07954	19.6548	18.995	18.7443	19.9842	19.1314	203302	34.1292	Oui	Oui	Oui	-0.329344	-0.989208	-1.23987	-0.852806	0.470337
PCA_N	Q07955	0	0	0		0	0		Non	Non	Non
PCA_N	Q07960	0	0	0		0	0		Non	Non	Non
PCA_N	Q08170	0	0	0		0	0		Non	Non	Non
PCA_N	Q08174	0	0	0		0	0		Non	Non	Non
PCA_N	Q08188	15.1291	0	14.192		9.77372	17923.9	98.5684	Oui	Oui	Non
PCA_N	Q08209	0	0	0		0	0		Non	Non	Non
PCA_N	Q08211	16.7882	0	0		5.59606	65341	173.205	Oui	Non	Non
PCA_N	Q08257	0	0	0		0	0		Non	Non	Non
PCA_N	Q08345	0	0	0		0	0		Non	Non	Non
PCA_N	Q08380	25.0713	24.765	24.4672	24.6222	24.7678	6.04374e+06	20.8506	Oui	Oui	Oui	0.449087	0.142822	-0.154926	0.145661	0.302016
PCA_N	Q08397	20.0434	19.6255	19.7493		19.8061	140737	15.2382	Oui	Oui	Oui
PCA_N	Q08431	0	18.12	0		6.04	164477	173.205	Oui	Non	Non
PCA_N	Q08495	19.1239	0	0		6.37464	329848	173.205	Oui	Non	Non
PCA_N	Q08554	20.381	19.9294	19.8608	19.4625	20.057	226449	20.4865	Oui	Oui	Oui	0.91847	0.466927	0.398268	0.594555	0.282611
PCA_N	Q08629	0	0	0		0	0		Non	Non	Non
PCA_N	Q08722	0	0	0		0	0		Non	Non	Non
PCA_N	Q08830	0	0	0	21.668	0	0		Non	Non	Non
PCA_N	Q08945	0	0	0		0	0		Non	Non	Non
PCA_N	Q08ET2	17.9282	17.4722	17.3833	17.5337	17.5945	42506.1	21.1756	Oui	Oui	Oui	0.394441	-0.0615194	-0.150444	0.0608259	0.292321
PCA_N	Q09327	21.5469	21.6522	21.7379		21.6457	217016	6.60479	Oui	Oui	Oui
PCA_N	Q09328	15.7994	15.0968	14.8379		15.2447	14641.7	36.1954	Oui	Oui	Oui
PCA_N	Q09666	21.4075	21.0835	21.1427	19.1169	21.2112	299762	12.2873	Oui	Oui	Oui	2.29057	1.96663	2.02576	2.09432	0.172507
PCA_N	Q0VAF6	0	19.4484	0		6.48279	413029	173.205	Oui	Non	Non
PCA_N	Q0VD83	0	0	0		0	0		Non	Non	Non
PCA_N	Q0ZGT2	0	0	0		0	0		Non	Non	Non
PCA_N	Q10469	0	0	0	14.6715	0	0		Non	Non	Non
PCA_N	Q10471	0	17.6302	0		5.87673	117126	173.205	Oui	Non	Non
PCA_N	Q10472	0	0	0		0	0		Non	Non	Non
PCA_N	Q10567	0	0	0		0	0		Non	Non	Non
PCA_N	Q10588	24.8893	25.1653	25.0449	19.3932	25.0332	3.28035e+06	9.52499	Oui	Oui	Oui	5.49606	5.77214	5.65168	5.63996	0.138412
PCA_N	Q10589	19.8221	19.602	19.4959		19.64	96224.6	11.7247	Oui	Oui	Oui
PCA_N	Q11201	0	0	0		0	0		Non	Non	Non
PCA_N	Q12765	0	0	0		0	0		Non	Non	Non
PCA_N	Q12794	0	0	0	20.2781	0	0		Non	Non	Non
PCA_N	Q12797	15.7149	15.6858	15.3556	14.0398	15.5854	6558.36	13.2563	Oui	Oui	Oui	1.67507	1.64606	1.31577	1.54563	0.199596
PCA_N	Q12805	20.7431	20.0393	20.4743	23.1203	20.4189	339576	23.7506	Oui	Oui	Oui	-2.37716	-3.08098	-2.64601	-2.70138	0.35516
PCA_N	Q12841	26.1494	25.7535	25.9215	18.8474	25.9414	9.00231e+06	13.8816	Oui	Oui	Oui	7.302	6.90605	7.07408	7.09404	0.198725
PCA_N	Q12846	0	0	0		0	0		Non	Non	Non
PCA_N	Q12860	19.4187	18.8673	18.282	20.2905	18.856	191911	38.4394	Oui	Oui	Oui	-0.871827	-1.42324	-2.00851	-1.43453	0.568427
PCA_N	Q12864	20.6918	20.0321	19.73		20.1513	429493	35.4409	Oui	Oui	Oui
PCA_N	Q12866	25.3619	25.2818	25.5233		25.389	3.80116e+06	8.62986	Oui	Oui	Oui
PCA_N	Q12884	0	0	0	17.7688	0	0		Non	Non	Non
PCA_N	Q12905	0	0	0		0	0		Non	Non	Non
PCA_N	Q12906	0	17.3167	0		5.77224	94253	173.205	Oui	Non	Non
PCA_N	Q12907	22.8598	22.626	23.0444	19.812	22.8434	1.08929e+06	14.3731	Oui	Oui	Oui	3.04785	2.81406	3.23246	3.03145	0.209679
PCA_N	Q12913	27.6945	27.8249	27.7996	20.9419	27.773	1.08725e+07	4.73695	Oui	Oui	Oui	6.75257	6.88304	6.85767	6.83109	0.0691783
PCA_N	Q12918	0	19.4885	19.4889		12.9924	424731	86.6025	Oui	Oui	Non
PCA_N	Q12931	0	0	0		0	0		Non	Non	Non
PCA_N	Q12974	0	0	0		0	0		Non	Non	Non
PCA_N	Q12981	0	0	0		0	0		Non	Non	Non
PCA_N	Q13011	0	0	0		0	0		Non	Non	Non
PCA_N	Q13043	0	0	0		0	0		Non	Non	Non
PCA_N	Q13045	0	0	0		0	0		Non	Non	Non
PCA_N	Q13057	0	0	0		0	0		Non	Non	Non
PCA_N	Q13061	19.6542	18.4267	19.9396		19.3402	337345	46.358	Oui	Oui	Oui
PCA_N	Q13093	20.7015	19.9438	19.5981	21.8258	20.0811	476545	40.7616	Oui	Oui	Oui	-1.12433	-1.88206	-2.22778	-1.74472	0.564396
PCA_N	Q13094	0	0	0		0	0		Non	Non	Non
PCA_N	Q13098	0	0	0		0	0		Non	Non	Non
PCA_N	Q13103	21.686	21.203	21.0523	23.6187	21.3138	634791	23.9166	Oui	Oui	Oui	-1.93263	-2.41571	-2.56637	-2.3049	0.331082
PCA_N	Q13126	0	0	0		0	0		Non	Non	Non
PCA_N	Q13151	0	0	0		0	0		Non	Non	Non
PCA_N	Q13153	0	0	0		0	0		Non	Non	Non
PCA_N	Q13162	0	0	0		0	0		Non	Non	Non
PCA_N	Q13177	0	0	0		0	0		Non	Non	Non
PCA_N	Q13200	0	0	0		0	0		Non	Non	Non
PCA_N	Q13201	22.3614	21.9439	21.6784	20.1455	21.9946	1.03469e+06	24.2907	Oui	Oui	Oui	2.21589	1.79833	1.53285	1.84903	0.344331
PCA_N	Q13214	0	0	0		0	0		Non	Non	Non
PCA_N	Q13217	0	0	0		0	0		Non	Non	Non
PCA_N	Q13228	0	0	0	18.5984	0	0		Non	Non	Non
PCA_N	Q13231	0	0	0	18.7208	0	0		Non	Non	Non
PCA_N	Q13232	0	0	0		0	0		Non	Non	Non
PCA_N	Q13243	0	13.5172	0		4.50574	6769.03	173.205	Oui	Non	Non
PCA_N	Q13247	0	0	0		0	0		Non	Non	Non
PCA_N	Q13263	0	0	0		0	0		Non	Non	Non
PCA_N	Q13275	0	0	0		0	0		Non	Non	Non
PCA_N	Q13283	0	0	0		0	0		Non	Non	Non
PCA_N	Q13291	22.7441	22.5326	22.796		22.6909	640347	9.42854	Oui	Oui	Oui
PCA_N	Q13308	13.6543	0	13.1315		8.92862	6609.75	90.6801	Oui	Oui	Non
PCA_N	Q13310	0	0	0		0	0		Non	Non	Non
PCA_N	Q13316	19.3196	18.6536	18.1733		18.7155	182945	40.2881	Oui	Oui	Oui
PCA_N	Q13325;P09914	0	0	0	21.762	0	0		Non	Non	Non
PCA_N	Q13332	17.8957	17.437	17.2918	17.984	17.5415	44074.9	22.7288	Oui	Oui	Oui	-0.0882779	-0.546998	-0.692136	-0.442471	0.315207
PCA_N	Q13336	0	0	0		0	0		Non	Non	Non
PCA_N	Q13347	0	0	0		0	0		Non	Non	Non
PCA_N	Q13361	0	0	16.461		5.48699	52081.6	173.205	Oui	Non	Non
PCA_N	Q13404	0	0	0		0	0		Non	Non	Non
PCA_N	Q13418	0	0	0		0	0		Non	Non	Non
PCA_N	Q13421	0	0	0	11.9762	0	0		Non	Non	Non
PCA_N	Q13423	0	0	0		0	0		Non	Non	Non
PCA_N	Q13433	0	0	19.5649		6.52162	447762	173.205	Oui	Non	Non
PCA_N	Q13442	15.9275	0	0		5.30918	35983.4	173.205	Oui	Non	Non
PCA_N	Q13443	23.2613	23.3264	23.5935		23.3937	1.38823e+06	12.5328	Oui	Oui	Oui
PCA_N	Q13444	0	0	0		0	0		Non	Non	Non
PCA_N	Q13449	27.2833	27.4493	27.555	21.0389	27.4292	1.70181e+07	9.38859	Oui	Oui	Oui	6.24433	6.41039	6.51612	6.39028	0.137006
PCA_N	Q13464	0	0	0		0	0		Non	Non	Non
PCA_N	Q13477	20.6023	20.1833	21.2434	17.8471	20.6764	661249	37.6769	Oui	Oui	Oui	2.75525	2.33627	3.39636	2.82929	0.533913
PCA_N	Q13492	17.4529	0	0		5.81764	103584	173.205	Oui	Non	Non
PCA_N	Q13508	20.8038	20.0121	20.0358	19.6113	20.2839	441356	33.4126	Oui	Oui	Oui	1.19249	0.400814	0.424495	0.672598	0.450391
PCA_N	Q13510	0	0	0		0	0		Non	Non	Non
PCA_N	Q13523	0	0	0		0	0		Non	Non	Non
PCA_N	Q13526	0	0	0		0	0		Non	Non	Non
PCA_N	Q13554	0	0	0		0	0		Non	Non	Non
PCA_N	Q13555	0	0	0		0	0		Non	Non	Non
PCA_N	Q13557	0	0	0		0	0		Non	Non	Non
PCA_N	Q13561	0	16.6884	16.0413		10.9099	53477.6	92.7082	Oui	Oui	Non
PCA_N	Q13564	0	0	0		0	0		Non	Non	Non
PCA_N	Q13576	0	0	0		0	0		Non	Non	Non
PCA_N	Q13586	0	0	0		0	0		Non	Non	Non
PCA_N	Q13609	0	0	0		0	0		Non	Non	Non
PCA_N	Q13616	0	0	0		0	0		Non	Non	Non
PCA_N	Q13617	0	0	0		0	0		Non	Non	Non
PCA_N	Q13618	0	0	0		0	0		Non	Non	Non
[truncated: 20,542 more rows]

## Sheet: Fold_change
File 1 – Comprehensive_Proteomics_Data
Fold change	PCA_N	Immunodepletion	Proteominer	MagNet_SAX	EnirchPlus	Nanomics	PM + ID
< -5	1	49	4	18	4	12	31
-5 to -2	124	71	205	157	92	137	225
-2 to 0	116	131	208	201	309	164	185
0 to 2	102	465	155	158	157	133	145
2 to 5	85	18	66	83	41	84	62
>5	68	2	1	1	0	28	1
