# Supplementary material for: Systematic Evaluation of Depletion and Enrichment Technologies for Platelet-Free Plasma Proteomics
Source: J Proteome Res. 2026 Mar 17;25(6):2723–39. doi: 10.1021/acs.jproteome.5c01056 (PMC13248010; doi:10.1021/acs.jproteome.5c01056)
Supplement: Supplementary file 3 [file pr5c01056_si_003.xlsx]

## Sheet: Protein groups
File 2 – tukey_results_OWA_Figure_2
Conditions	diff	lwr	upr	p adj
Nanomics-Neat	1040	836.162	1243.84	1.40561e-10
Nanomics-PCA_N	861.667	657.829	1065.5	2.62957e-09
Immunodepletion-Neat	831.667	627.829	1035.5	4.47301e-09
Nanomics-MagNet_SAX	698.333	494.496	902.171	5.67361e-08
PM + ID-Neat	697.333	493.496	901.171	5.79138e-08
Immunodepletion-PCA_N	653.333	449.496	857.171	1.46725e-07
Nanomics-EnrichPlus	570.333	366.496	774.171	9.76183e-07
Nanomics-Proteominer	535.667	331.829	739.504	2.28445e-06
PM + ID-PCA_N	519	315.162	722.838	3.48397e-06
Proteominer-Neat	504.333	300.496	708.171	5.08849e-06
MagNet_SAX-Immunodepletion	-490	-693.838	-286.162	7.41891e-06
EnrichPlus-Neat	469.667	265.829	673.504	1.28172e-05
EnrichPlus-Immunodepletion	-362	-565.838	-158.162	0.000294544
PM + ID-MagNet_SAX	355.667	151.829	559.504	0.0003586
PM + ID-Nanomics	-342.667	-546.504	-138.829	0.00053921
MagNet_SAX-Neat	341.667	137.829	545.504	0.000556517
Proteominer-Immunodepletion	-327.333	-531.171	-123.496	0.000878093
Proteominer-PCA_N	326	122.162	529.838	0.000916417
EnrichPlus-PCA_N	291.333	87.4956	495.171	0.00282544
PM + ID-EnrichPlus	227.667	23.8289	431.504	0.0231368
Nanomics-Immunodepletion	208.333	4.49559	412.171	0.0433162
PM + ID-Proteominer	193	-10.8377	396.838	0.0703177
PCA_N-Neat	178.333	-25.5044	382.171	0.109985
MagNet_SAX-PCA_N	163.333	-40.5044	367.171	0.169925
MagNet_SAX-Proteominer	-162.667	-366.504	41.1711	0.173132
PM + ID-Immunodepletion	-134.333	-338.171	69.5044	0.359045
EnrichPlus-MagNet_SAX	128	-75.8377	331.838	0.413884
EnrichPlus-Proteominer	-34.6667	-238.504	169.171	0.998552
