# Supplementary material for: Systematic Evaluation of Depletion and Enrichment Technologies for Platelet-Free Plasma Proteomics
Source: J Proteome Res. 2026 Mar 17;25(6):2723–39. doi: 10.1021/acs.jproteome.5c01056 (PMC13248010; doi:10.1021/acs.jproteome.5c01056)
Supplement: Supplementary file 4 [file pr5c01056_si_004.xlsx]

## Sheet: Mapped proteins
File 3 – Protein_Counts_by_Concentration
Concentration_Category (pg/L)	n	SheetName
Below 10⁵	5	Neat
10⁵ to 10⁶	19	Neat
10⁶ to 10⁷	60	Neat
10⁷ to 10⁸	230	Neat
10⁸ to 10⁹	171	Neat
10⁹ to 10¹⁰	129	Neat
Above 10¹⁰	118	Neat
Below 10⁵	45	PCA_N
10⁵ to 10⁶	101	PCA_N
10⁶ to 10⁷	145	PCA_N
10⁷ to 10⁸	203	PCA_N
10⁸ to 10⁹	140	PCA_N
10⁹ to 10¹⁰	114	PCA_N
Above 10¹⁰	113	PCA_N
Below 10⁵	36	Immunodepletion
10⁵ to 10⁶	189	Immunodepletion
10⁶ to 10⁷	410	Immunodepletion
10⁷ to 10⁸	410	Immunodepletion
10⁸ to 10⁹	210	Immunodepletion
10⁹ to 10¹⁰	129	Immunodepletion
Above 10¹⁰	118	Immunodepletion
Below 10⁵	60	Proteominer
10⁵ to 10⁶	162	Proteominer
10⁶ to 10⁷	227	Proteominer
10⁷ to 10⁸	254	Proteominer
10⁸ to 10⁹	173	Proteominer
10⁹ to 10¹⁰	136	Proteominer
Above 10¹⁰	119	Proteominer
Below 10⁵	27	MagNet_SAX
10⁵ to 10⁶	105	MagNet_SAX
10⁶ to 10⁷	202	MagNet_SAX
10⁷ to 10⁸	264	MagNet_SAX
10⁸ to 10⁹	177	MagNet_SAX
10⁹ to 10¹⁰	135	MagNet_SAX
Above 10¹⁰	117	MagNet_SAX
Below 10⁵	40	EnrichPlus
10⁵ to 10⁶	101	EnrichPlus
10⁶ to 10⁷	194	EnrichPlus
10⁷ to 10⁸	232	EnrichPlus
10⁸ to 10⁹	192	EnrichPlus
10⁹ to 10¹⁰	119	EnrichPlus
Above 10¹⁰	112	EnrichPlus
Below 10⁵	183	Nanomics
10⁵ to 10⁶	307	Nanomics
10⁶ to 10⁷	329	Nanomics
10⁷ to 10⁸	251	Nanomics
10⁸ to 10⁹	165	Nanomics
10⁹ to 10¹⁰	113	Nanomics
Above 10¹⁰	115	Nanomics
Below 10⁵	92	PM_ID
10⁵ to 10⁶	190	PM_ID
10⁶ to 10⁷	292	PM_ID
10⁷ to 10⁸	293	PM_ID
10⁸ to 10⁹	184	PM_ID
10⁹ to 10¹⁰	129	PM_ID
Above 10¹⁰	117	PM_ID

## Sheet: Missing proteins
File 3 – Protein_Counts_by_Concentration
Condition	Mapped proteins	Total proteins identified	Missing proteins	Missing proteins %
Neat	732	771	39	0.0505837
PCA_N	861	925	64	0.0691892
Immunodepletion	1502	1558	56	0.0359435
Proteominer	1131	1192	61	0.0511745
MagNet-SAX	1027	1071	44	0.0410831
EnrichPlus	990	1047	57	0.0544413
Nanomics	1463	1637	174	0.106292
PM + ID	1297	1384	87	0.0628613
